# Supplementary material for: DPP4 inhibition affects metabolism and inflammation associated pathways in hiPSC-derived steatotic HLCs
Source: Front Cell Dev Biol. 2026 Feb 26;14:1686556. doi: 10.3389/fcell.2026.1686556 (PMC12979448; doi:10.3389/fcell.2026.1686556)
Supplement: Supplementary file 1 [file DataSheet3.xlsx]

## Sheet: Venn sets
mock w VILDA	OA w VILDA:OA w/o VILDA	OA w/o VILDA:mock w/o VILDA	Oaw/o VILDA:mock w VILDA	OA w VILDA:mock w/o VILDA	OA w VILDA:mock w VILDA	mock w VILDA:mock w/o VILDA	OA w VILDA:OA w/o VILDA:mock w/o VILDA	OA w VILDA:OA w/o VILDA:mock w VILDA	OA w/o VILDA:mock w VILDA:mock w/o VILDA	OA w VILDA:mock w VILDA:mock w/o VILDA	OA w VILDA:OA w/o VILDA:mock w VILDA:mock w/o VILDA	OA w/o VILDA	OA w VILDA	mock w/o VILDA
CPLANE2	RNFT1P2	PANK4	LAMC1-AS1	CDKN2C	FAF1-AS1	DOCK7-DT	GUCA2B	RBP7	FGGY-DT	RIMS3	ATAD3B	ELOCP19	GJB3	FTH1P1_x000D_
C1orf87	HSD3B2	DPYD-AS2	TDRD5	RWDD3	LINC01709	PTGFR	ST6GALNAC3	EFCAB7	ST6GALNAC5	TPI1P1	PRDM16	MRPL20-DT	FCF1P6	OAZ1P1_x000D_
BSND	NMNAT2	LINC01139	TEDDM1	HMGB1P26	LINC02803	EIF2S2P5	GUCA2A	ATP1A4	NHLH2	DHX9-AS1	NA	FAM204BP	CCDC17	RBMX2P3_x000D_
LINC02772	CYP2J2	PRG4	PDZK1IP1	H3-3A-DT	PRRX1	RCSD1	GCSHP5	RNU6-414P	LINC02805	EGLN1	PEX14	LINC01358	PSEN2	HMCN1_x000D_
TNR	CLCA4-AS1	TRIM17	UBXN11	ADAM15	RABGAP1L-IT1	LINC02817	RPL4P2	RNU6-570P	C1orf112	LINC01762	SPSB1	KIF5C-AS1	OLFML2B	U1_x000D_
SELL	GNG12-AS1	ATXN7L2	GRHL3	PPM1J	CICP27	LINC01681	RN7SL130P	CFAP126	ITLN2	ROR1-AS1	SLC2A5	ACTG2	LEXM	FCN3_x000D_
LHX9	KRT18P52	H2AC19	RPSAP18	KANSL1L-AS1	PFN1P1	KRTCAP2	ADAMTS4	MPZ	RBM34	SNORD46	PLEKHM2	TM4SF20	RPL4P3	LINC01134_x000D_
LINC01653	TIGD1	MYBPHL	CLCA2	PTX3	CAMTA1-DT	COL9A2	PLK3	PADI1	ZNF691	SMU1P1	NMNAT1	SNORD11B	SLFNL1-AS1	ENO1-AS1_x000D_
SNORD3G	GRASLND	NUP210L	TPO	FREM3	AXDND1	EPHA8	NDUFB1P2	ECM1	CYMP	PTPN2P1	TMEM51	RPL21P32	LINC00466	TDRD15_x000D_
RNU6-1310P	THRAP3P1	OTX1	RPS12P4	TRPC7-AS1	GBP1P1	FCMR	CD52	USF1	ATAD3C	MIR215	FBXO42	LMCD1-AS1	TTC34	LINC00608_x000D_
LAX1	CPN2	BTF3L4P2	CAPN10-DT	RN7SL378P	TMEM88B	ORC1	ITGA10	ECE1-AS1	OR10T1P	DNAI3	ALDH4A1	FTH1P23	COP1-DT	DAW1_x000D_
SMPDL3B	LNCSRLR	RNU6-1333P	FTH1P3	PPP1R2B	DYNLT3P2	IFI44L	DIRAS3	EXO1	GBP4	TP73-AS3	CLCN6	RN7SL141P	SCHLAP1	CAVIN2_x000D_
LINC00853	CCDC13-AS2	SPEG	SETD6P1	LINC00491	DNAH7	NTNG1	COL16A1	RPL12P13	CSMD2	ELOA-AS1	RER1	TRH	CRYGD	LRRTM4_x000D_
CASQ2	MRPS36P1	ITGA4	TNS1-AS1	NRM	DQX1	SPTA1	RNU1-8P	PTGER3	NR0B2	ACTN2	VPS13D	RPL6P13	HEBP2P1	SMARCE1P6_x000D_
SYT6	ADH6	KCNE4	ARHGAP42P2	CDC26P1	RNF25	WDR64	DCAF8-DT	MRPL20-AS1	ABCA4	RPS25P3	GPR157	RGS7BP	CGREF1	CHAC2_x000D_
CFAP57	HTRA3	IL1A	PSMD6-AS2	LINC03007	MAPRE3-AS1	S100A2	ZPLD2P	NEURL3	TNN	GREB1	ZBTB40	H3P24	LIMS3	PDE1A_x000D_
ARTN	RNU5E-3P	PKP4-AS1	RHOA-IT1	STAG3L5P	RNU6-137P	APOBEC4	CLCA3P	CFAP221	TNNI1	RPL37P11	NPHP4	EDIL3-DT	ALMS1P1	PFN4_x000D_
GJC2	RN7SKP292	RNU2-28P	COX7A2P2	USP12PX	CADPS	RPL12P14	IL1B	RPL17P15	RNU6-1099P	RPS20P10	SZRD1	ZDHHC11B	TMSB4XP2	GBX2_x000D_
GBP7	CCNO	SNORA58	LNX1-AS1	EGFL6	TMEM108-AS1	CD160	ZBTB8OSP2	RPL15P5	PSRC1	SRSF3P5	PDIK1L	RPL7AP36	PP2D1	SPATA3_x000D_
CRB1	C5orf47	HCLS1	FBXL7	RPS26P6	LINC02877	UTS2	ABCB6	RPL5P8	SSBL4P	PAX3	NECAP2	HLA-DMA	PRKAR2A-AS1	ECEL1P2_x000D_
BCAN-AS1	GABRP	HS3ST1	FAM151B	GDF6	RNU6-901P	CFHR4	NEU4	ZNF513	COX20	CFAP65	LAPTM5	RANP1	MKRN2	SULT1C2P1_x000D_
LRRIQ3	GLRXP3	BANK1	MYOZ3	CPP	THOC7-AS1	HNRNPA1P54	KLHL29	RGPD5	SMIM42	NPHP1	SLC30A2	HLA-DPA1	SNORD38C	PLEK_x000D_
OR9H1P	PCDHB15	CDH9	RNU6-705P	RPL32P21	LRRC3B	NBPF25P	MTAPP2	KLF11	RYR2	APPAT	PHACTR4	HPAT5	RNU5B-2P	RPL22P7_x000D_
LINC01772	CCT6P2	SMIM32	PELO-AS1	TPT1P9	BHLHE40-AS1	LINC01304	GADL1	INHA	KMT5AP2	LYG2	CNKSR1	AOAH	MTCO3P39	RPL38P4_x000D_
FMO6P	MOXD1	FBLL1	EEF1B2P5	LINC02709	KCNIP4	MYO3B-AS1	ADPRH	B3GALNT1P1	HK2-DT	SCN1A	MED18	DOCK4-AS1	BTF3P13	ZBED2_x000D_
IL19	VNN1	SNCAIP	F13A1	PPIAP40	LINC02365	LINC01934	LRRC34	LINC01238	LINC01789	AGGF1P3	LINC01648	DENND2A	AP1AR-DT	SLC7A14-AS1_x000D_
RPS15AP12	MYLK4	VTRNA1-1	ROS1	SNORA23	ANK2-AS1	KIAA2012-AS1	SNRK-AS1	ANO7	COPS8-DT	TMEM14EP	SLC9A1	GAL3ST4	MSANTD1	WWTR1-IT1_x000D_
CHIT1	VNN3P	KRT18P16	ECI2-DT	SPAG6	PDE6B-AS1	NEMP2-DT	NPFFR2	LINC02478	CACYBPP2	LINC01994	LDLRAP1	GDI2P1	TMSB4XP8	ENTPD3_x000D_
NPM1P40	RADIL	PITX1-AS1	HLA-G	PFKP-DT	CTNNA1P1	LINC01796	MMRN1	GPR35	CERS6-AS1	KY	ATP5IF1	SYN1	ACTBL2	SLC6A1_x000D_
LINC01765	HSPA8P8	ADAMTS2	HECW1	VDR	STK32A	LINC00607	GC	TMEM183BP	SNORA80B	C3orf70	SDC3	FTLP2	EPB41L4A-DT	UGT2B4_x000D_
EPHA2-AS1	LINC02888	LINC01108	THAP5P1	LINC01619	FAM81B	RNA5SP87	GLRB	MYL3	CTNNA2	ACY1	PAFAH2	ARR3	LINC02982	SRD5A3-AS1_x000D_
KDM4A-AS1	RARRES2	TSPO2	EPO	CCND2-AS1	C5orf64	RPL27P6	ADRA1B	SUGT1P2	CYBRD1	PPP2R5CP	DNAJC8	RNU6-616P	SLC25A48	NAT8L_x000D_
IL23R	TCAF1P1	DLK2	RAB40A	TEDC1	LYRM4-AS1	ITPRIPL1	RN7SKP230	TIMP4	AFF3	CCR1	SESN2	DDX10P2	SMIM15-AS1	LINC01194_x000D_
MUTYH	TOMM20P4	BRD7P4	RNU2-68P	SNURF	TRAPPC3L	SULT6B1	GAPDHP40	KRT18P17	SCN2A	LINC01322	SERINC2	TNFSF15	SMARCE1P2	LINC01340_x000D_
LINC01359	ZIC3	TINAG	SOCS5P4	RPL7P47	RNA5SP217	LINC01102	PCDHGB7	POPDC2	SCN1A-AS1	IMPDH2	PTAFR	GFI1B	VDAC1P8	SNRPCP2_x000D_
LINC01748	NUS1P1	RNU6-522P	TPT1P8	DOC2A	MYL7	LINC01833	ADAMTS16-DT	LINC01988	ATP5POP1	MTND5P16	SNRNP40	ZNF214	TMEM14B-DT	RBBP4P1_x000D_
RN7SL230P	TMEM31	HLA-DMB	PA2G4P6	NPIPB11	RPL7AP39	RN7SL832P	MAST4-AS1	TOPAZ1	SP5	SLC34A2	SLC25A33	GRIK4	CGAS	KCNN2_x000D_
LINC01344	MKRN5P	RPS7P8	YBX1P6	TNS4	CCDC136	TEX41	RPL29P14	SATB1-AS1	GAD1	PARM1-AS1	DNAJC16	ACY3	CTAGE9	BDH2P1_x000D_
LINC01939	RPL23AP53	H4C12	ARHGEF39	RAPGEFL1	MTDHP1	ARHGAP15	RPL9P18	LINC01266	AFTPH-DT	TNIP3	EYA3	SPTY2D1OS	PACRG	TBX18_x000D_
LINC01883	RGS20	KAAG1	C9orf24	SNHG30	RPL12P50	TOGARAM2	LINC01011	SLC6A20	LINC01320	ING2-DT	FABP3	ITPRIP	LINC02532	PRPH2_x000D_
RPL22P11	GPR20	RAD17P1	FRG1KP	UBE2V1P1	GPR173	MYCNOS	CNR1	ZNF501	RGPD1	NUDT6	EPHA2	RN7SL749P	CYCSP55	LINC02535_x000D_
KLF2P2	TMEM252	PILRA	CCDC180	PDCD2L	MSRA-DT	LINC01792	USP49	CDC42P6	CHL1	BMP2K-DT	KAZN	UNC5B-AS1	ATP6V1FNB	PON3_x000D_
LINC01891	ADAMTSL1	PHKA1-AS1	CIR1P3	WDR87	CA3	LINC00971	VNN2	SLC9B1	SEMA3F	MARCHF1	TNFRSF1B	RNU7-60P	KPNA7	ETF1P2_x000D_
LLPHP3	GLIS3-AS1	NAP1L3	TPH1	PROSER3	LETM2	LINC01471	KHDC1	TLL1	SYNPR	LRRC66	UBE4B	PTPN2P2	OR2F1	AMZ1_x000D_
LINC01918	GLIS3-AS2	RNU1-56P	TMEM86A	CFD	TONSL	ATP5MC1P4	LINC01558	C4orf47	LINC01208	LINC02275	TMEM51-AS1	LINC03033	C8orf48	PKD1L1_x000D_
VTRNA2-2P	MMP7	DDX3P2	LINC02728	ALG12	RRS1-DT	PAQR9-AS1	GIMAP6	CCDC96	KCNMB2-AS1	LINC02241	PTPRU	GSC	BAALC	SAMD9L_x000D_
DYTN	7SK	NLGN3	ENPP7P7	SSTR3	NOXA1	DGKG	SMKR1	BHMT2	RTP1	GDNF-AS1	ZMYM6	ADCY4	RN7SL350P	FAM9A_x000D_
LINC02832	CCDC88B	C4orf46P2	LINC02747	BAIAP2L2	SMC5-DT	SNTN	AEBP1	TMEM171	CLCN2	CTNNA1-AS1	AGO4	COX4I1P1	LINC02904	MAGEE1_x000D_
RN7SKP38	HBB	RBM12B-AS1	RPL21P90		UBQLN1-AS1	RPL18AP7	TRBC2	RNU6-701P	PEX5L	ARAP3	CDCA8	RPL22P2	RPS26P2	GRIA3_x000D_
RNU6-1216P	CD44-AS1	SLC25A32	PSD		MMADHCP2	BPESC1	TFR2	SNHG4	ZNF852	RNU6-1003P	CASZ1	FBXL22	TRAF1	LINC02595_x000D_
CDK15	SLC37A2	OLFML2A	SYT15B		P4HA3	HTD2	OR2A12	RAP1BL	MCF2L2	RNA5SP194	AGMAT	NGRN	STKLD1	TCEAL6_x000D_
LONRF2	INSC	PKN3	ATE1OSP		OVOL1-AS1	FETUB	BCAP29	TERLR1	COL6A6	PCDHA11	DNALI1	TICRR	C9orf152	MAP2K4P1_x000D_
KCNK12	IFITM1	TMEM132A	ZMIZ1-AS1		LINC00958	COLQ	GAPDHP65	CPLANE1-AS1	RBM5-AS1	PCDHA12	RRAGC	ARHGDIG	MIR31HG	NDUFA5P12_x000D_
RPL13AP12	KRTAP5-10	KLHL35	LINC00937		DLG2-AS2	PAQR9	USP27X-DT	ANXA2R-AS1	DZIP1L	LUCAT1	SPCS2P4	RPS27P27	SLC15A3	GASAL1_x000D_
LINC01121	HTR3A	LINC02716	IFITM3P6		LRRC10B	WDR6	PSMA6P2	FLT4	ALDH1L1-AS2	ZNF879	YRDC	FOXC2	LRFN4	CSMD1_x000D_
LINC00471	TMPRSS13	ME3	TDGP1		SLC22A9	TGM4	MORF4L2-AS1	GFRA3	NAP1L1P3	TTC23L	RCC2	RNU6-920P	TCERG1L-AS1	TYRP1_x000D_
ERICH2-DT	CYP2E1	INA	TMEM132D		EMSY-DT	ZNF385D	PNMA5	REV3L-IT1	GLDCP1	POU5F2	HSPA5P1	ARHGAP40	DNAJC9-AS1	RPSAP49_x000D_
GACAT3	CELF2-AS2	RNU6-529P	PRH2		ESAM-AS1	ADH1B	MRPS18CP7	SAMD3	RBM46	SLC6A19	PSMB2	LTBP4	TTC41P	LINGO2_x000D_
ACOXL	GLI1	AFAP1L2	DDX11		PDE6C	UGT2B28	GPR34	FNDC1-AS1	DCLK2	OCLNP1	CASP9	B3GNT3	FAM234B	LINC02748_x000D_
CNTN4-AS2	LINC01465	GAPDHP44	COX5BP6		RPL12P32	LINC02492	ERCC6L	SIM1	MAP9-AS1	MOCS2-DT	DDI2	KLK6	SLC6A13	OR8B6P_x000D_
SGO1-AS1	VAMP1	ABTB3	FGF14-AS2		TMPO-AS1	TRPC3	RPS3AP34	ADTRP	RN7SKP35	MTND6P3	UQCRH	PSG2	HSPD1P9	SAA4_x000D_
SALL4P5	LRCOL1	TSPAN11	HEATR5A-DT		LINC01232	U2	NEFM	MICB	GUCY1A1	RFESD	THRAP3	MTCYBP21	CCNA1	RPL5P29_x000D_
DOCK3	PCBP2-OT1	MEDAG	YBX1P1		DNAJC19P9	SNX5P1	ANAPC2	RNU6-603P	GUCY1B1	HCG14	C1orf122		CYP1A2	MPPED2_x000D_
TAGLN3	TEAD4	IPO4	RNF212B		RNU6-8	AMBN	ZNF169	TMEM30A-DT	PRIMPOL	KIF6	FHL3		LIPC-AS1	RBM14-RBM4_x000D_
BTLA	FTH1P7	RPS2P4	IRF9		IGHM	ADH4	FTH1	ADAP1	H3P16	CYP39A1	RHBDL2		RPL36AP43	PGA4_x000D_
MRE11P1	ADPRHL1	RPL9P3	FAM219B		THAP10	SMARCAD1-DT	HEPHL1	ST13P7	ODAM	DACT2	INPP5B		GLIS2-AS1	FXYD2_x000D_
NAALADL2-AS1	LINC00390	LINC00926	CLN6		ACSBG1	SLC26A1	BATF2	VIPR2	LINC02362	H1-3	ZMYM4		ITGAM	KDM4D_x000D_
LINC02036	KARS1P2	JMJD8	ZCCHC14-DT		LINC02188	LINC01612	RPS6KB2	SSC4D	EREG	LINC02487	UTP11		SLC5A2	LINC00200_x000D_
PYDC2-AS1	SIX4	TSPOAP1	MMP25		ATP6V0D1-DT	ISL1	LINC02951	VPS37D	KLF3-AS1	IL20RA	C1orf216		LINC02594	PALD1_x000D_
TPRG1	RHOJ	HOXB5	MTSS2		SNORA38B	LINC02119	PPP1R32	STX1A	GALNT7-DT	H4C11	RLF		SOX15	CLEC1A_x000D_
RN7SL447P	RPL21P11	TAF4B	ARHGEF18-AS1		SLC25A19	ADAMTS12	ARAP1	ACTR3C	TMPRSS11B	GSTA7P	CLSPN		EIF5AP2	MRPL40P1_x000D_
PTH1R	MIDEAS-AS1	CLUL1	PPM1N		SMG8	GZMA	OR52K2	PPP1R14BP4	TMPRSS11E	IFT22	GNL2		GHDC	LGR5_x000D_
UBTFL8	RNU4-80P	ZNF236-DT	FOSB		RASL10B	ST13P12	PTPRJ-AS1	SNORA14A	LINC01948	PTPRN2	GJA4		ABCA9	RPL31P49_x000D_
LINC02025	OTUD7A	FXYD5	IGLV3-12		ODAD4	TMEM232	FZD4-DT	PILRB	CD180	AP4M1	TTC22		MPP2	RNU6-1315P_x000D_
LINC01983	RNU6-516P	IGFLR1	TBC1D22A-AS1		ZNF594	NKX2-5	TUBAL3	MRFAP1P1	RPL7P24	GPC2	TIE1		EPN3	CNTN1_x000D_
CNTN4-AS1	RHCG	QPCTL	YWHAH-AS1		RAC3	RNU7-180P	LINC00857	ZNF630-AS1	PDZPH1P	METTL27	MYCBP		ADORA2B	RGS17P1_x000D_
LHFPL4	HAGHL	BSG-AS1			CARD14	PCDHA9	FGFBP3	ATP6AP1-DT	DMGDH	LMOD2	ECHDC2		WBP11P1	RAD17P2_x000D_
P2RY13	FTLP14	RPL7P52			DLGAP1-AS1	RPL10P8	TXNP1	NKAPP1	SERBP1P6	MINDY4	RAB3B		TYMS	SLITRK5_x000D_
CFAP92	SLC9A3R2	HIRA			RPS27AP2	KCNMB1	RPL15P14	RPSAP48	DMXL1-DT	LHFPL3-AS2	SMIM12		RPL24P2	LINC00551_x000D_
LINC00506	NLRC5	MN1			LINC01431	GABRB2	ADRB1	CASC9	LINC01844	GIMAP8	ERI3		GNAS-AS1	LINC02315_x000D_
ERICH6-AS1	CHMP6				PANK2-AS1	PPP2R2B	HPS1-AS1	MAPK6P5	NSG2	SEPTIN7P3	CZIB		DPY19L3-DT	RPL3P3_x000D_
LINC02015	LRRC37A3				YJEFN3	STK32A-AS1	OLR1	GOLGA7	PCDHGB6	LINC01456	OSBPL9		CCDC61	OR4E2_x000D_
LINC00501	KRT15				RPL9P32	COL23A1	STYK1	PCAT1	BCLAF1P1	CHRDL1	C1orf210		C19orf38	OR11G2_x000D_
GRM7	CCL4				ZNF540	TTC23L-AS1	B4GALNT3	LINC01301	RPL7P20	NHS	PARS2		PLK5	GCHFR_x000D_
LINC01182	CCL3L1				OR7A17	CARMN	MYF6	DENND3-AS1	CXCL14	BTK	ZYG11A		PLIN3	REC114_x000D_
STAP1	NFE2L1-DT				PGLS-DT	LINC00461	SLC25A3P2	PKIA	SH3TC2-DT	XKR4	ZYG11B		ARHGAP8	RNU6-181P_x000D_
EEF1A1P9	RNF165				WDR88	AACSP1	CACNA2D4	TMEM276	NR2F1-AS1	FBXL6	SF3A3		DDTL	AGBL1_x000D_
NPY2R-AS1	LINC01917				TINCR	MEF2C-AS2	LRTM2	OPRK1	RNF182	ADAM32	PLPP3		RSPH14	HERC2P6_x000D_
NPY2R	CCBE1				UFD1-AS1	RN7SL580P	LINC01559	RPL23AP57	ADH5P4	STX17-DT	SNIP1		AIFM3	CHST6_x000D_
RNU7-197P	PPP1R16B				CRYBB2	RN7SL336P	HSD17B6	SNRPEP2	LINC00242	ENTPD8	RPS13P2		TMEM191B	RN7SKP23_x000D_
MORF4	ACSS1				TPTEP1	HMGCLL1	RAD9B	PTGES	RAB23	TMC1	CPT2		MEMO1P1	RYKP1_x000D_
JCHAIN	SLCO4A1-AS2				TMEM191A	HLA-DQB2	TRHDE-AS1	ZNF79	SYTL3	NPR2	FOXJ3			ATG12P1_x000D_
PCDH10-DT	FDX1P1				LINC01311	FAM217A	BORA	CENPP	ESR1	MUSK	TUT4			HES7_x000D_
TLR1	CYP2A6				BRWD1-AS1	MEI4	IPO7P2	LCN12	TSBP1	LUZP2	MAGOH			SLFN14_x000D_
SNCA-AS1	PSG4					TWIST1	RPL15P18	UAP1L1	LY6G5C	LRRC4C	DLEU2L			ZFP3_x000D_
RHOH	SEPTIN7P8					EPS15P1	LINC01068	MLANA	H2AC8	ACRV1	ZSWIM5			CCDC40_x000D_
LINC01088	ZNF433-AS1					ARF5	LINC02331	CTAGE12P	FOXP4-AS1	GDPD5	OMA1			WRAP53_x000D_
LINC02273	CLDND2					COL28A1	EFS	PHF24	HLA-L	FAM111B	SLC35D1			MAPT_x000D_
TMPRSS11F	MISP3					ST7-AS2	EMC4	RFX3-DT	GABBR1	FAM8A2P	LRP8			APCDD1_x000D_
BOLA3P3	EBI3					LRRC72	SLC28A2-AS1	FABP5P7	PON1	NCR3LG1	TCEANC2			CST5_x000D_
BCL9P1	PSG8					GTF2IRD2B	BCL2A1	TMPRSS4	NOS3	MTCO1P15	KTI12			SLA2_x000D_
LINC02214	TANGO2					BMPER	FES	EHF	LINC00265	CCDC15	LRRC42			OVOL2_x000D_
FGF10-AS1	TYMP					ITPRID1	BNC1	IFITM10	IQUB	UVRAG-DT	KANK4			APCDD1L-DT_x000D_
LAMTOR3P2	RAC2					IRF5	FA2H	GVINP2	AQP1	AGAP9	USP1			CYP4F12_x000D_
BTNL8	LINC01671					KPNA4P1	ZNF821	HTR3B	LHFPL3	PKD2L1	AK5			COX7A1_x000D_
LINC02227						CYSLTR1	SLC22A31	LAYN	SSBL5P	LINC02680	GIPC2			GMFG_x000D_
HMGB3P17						CCNB3	NPIPB15	CCDC153	OR2A5	EGR2	ANGPTL3			FUT5_x000D_
NIPAL4-DT						ARSL	MIR1972-1	IFIT1	ATP6V0E2	ANKRD16	DNAJC6			CBARP-DT_x000D_
RNU6-724P						PRKCIP1	RPL9P28	KNDC1	POMZP3	SNRPGP5	AK4			TSPAN16_x000D_
MARCHF11-DT						TENM1	MAPK7	ADAMTS14	TMEM184A	NTF3	LEPROT			MRTFA-AS1_x000D_
HRH2						SNTG1	NEK8	U6	RPL6P20	ATP23	CACHD1			RFPL1S_x000D_
PCDHB9						LINC02984	KRT20	LPCAT3	LINC02604	NSA2P2	ATG4C			NEFH_x000D_
MYOT						CIBAR1-DT	FADS6	CD4	POLR2J3	TESPA1	ADGRL4			SEC14L6_x000D_
RPL26L1-AS1						ADCY8	PPM1E	SARNP	DPP6	DCN	MTF1			LINC01426_x000D_
NME5						CSMD3	SNHG22	LTBR	DPY19L2P2	RNU6-343P	TTLL7			IL10RB-DT_x000D_
SLC36A3						RPS20P22	ATP8B1-AS1	NINJ2	PRKAR2B-AS1	HVCN1	KDM4A			_x000D_
H3P25						TTI2	DLGAP1-AS2	CYP27B1	FBXL13	GRIN2B	LINC02777			_x000D_
LINC02997						NKAIN3	DLGAP1	OVCH1-AS1	DGKI	LINC02397	ZNHIT6			_x000D_
IL6ST-DT						NPM2	LINC02967	LINC00365	POF1B	SOX1-OT	LMO4			_x000D_
MRPL48P1						NIPA2P4	GNG7	FAM230C	KLHL4	ZIC2	PRPF38A			_x000D_
TFAP2A-AS2						GINS4	ANO8	RNY3P8	RPS7P14	KCNH5	PIGK			_x000D_
ADGRF1						MIR124-1HG	SNX6P1	CCDC168	DCAF12L2	HEATR4	HNRNPA3P12			_x000D_
HTR1E						CHRNA6	KRTDAP	PSME2P2	EEF1GP5	PAPOLA-DT	DOCK7			_x000D_
HEY2						ELAVL2	ZNF235	RPL7P44	ADGRG4	PRKCH	FAAH			_x000D_
HYMAI						PCA3	C5AR1	RPL23AP97	PNMA6A	VRTN	KYAT3			_x000D_
KLHL32						RNU2-36P	LRFN1	CEP128	SLITRK2	RN7SL3	DNTTIP2			_x000D_
CCDC28A-AS1						TLK1P1	ZNF628	RPL21P10	FHL1	GTF2A1-AS1	PTPRF			_x000D_
SLC17A3						ZNF658	ICAM1	ZNF410	RNA5SP515	SLC25A21-AS1	DHCR24			_x000D_
HLA-DQA2						WDR31	CCL25	MINAR1	HMGN1P37	TBPL2	GPX7			_x000D_
RPL17P26						NTNG2	RPS16P9	RASL12	RNU6-589P	NPAS3	SLC44A3			_x000D_
RPP21						SLC24A2	ZNF225-AS1	PIERCE2	WWC3-AS1	SLCO3A1	PKN2			_x000D_
H2BC8						LINC01505	RTN2	ABCA3	ARHGEF6	NSA2P4	ABCD3			_x000D_
SNAP91						GLIDR		UNKL	LGI3	SLC28A1	ALG14			_x000D_
ZBTB24-DT						CAMSAP1-DT		MT1M	ZNF596	SNX22	ZZZ3			_x000D_
LINC02901						ZNF883		SLX1A	C9orf153	MESP2	YIPF1			_x000D_
TRDN-AS1						GLYAT		MT1H	B3GALT9	PYGO1	TMEM125			_x000D_
H3P28						LINC01499		VAC14-AS1	HMGA1P4	MMP2	HIVEP3			_x000D_
GRM1						LINC02718		TVP23A	CYSRT1	ZNF213	TM2D1			_x000D_
LINC02903						SF1-DT		MC1R	RPSAP9	ZNF646	SCP2			_x000D_
LAMB4						GLYATL1P1		SLC9A5	SCARNA9	IL27	BCAR3			_x000D_
RAB19						RNU7-50P		RNU7-61P	SMARCE1P1	CTF1	DMAP1			_x000D_
CDK13-DT						B3GNT6		ACSM2B	SPA17	CALB2	AHCYL1			_x000D_
CALM1P2						IGSF22		ACSM1	PITPNM1	C16orf95-DT	CNN3			_x000D_
LFNG						RN7SKP90		HAS3	C11orf40	NEUROD2	EEF1A1P11			_x000D_
TAF6						RPL31P46		CBFA2T3	CTTN-DT	CNTD1	DPYD			_x000D_
DLX6-AS1						DUXAP3		LINC01569	VPS51	POLRMTP1	TLCD4			_x000D_
LRGUK						LINC02654		ZKSCAN2-DT	LMO2	RNU6-97P	LRRC8D			_x000D_
PPP1R9A-AS1						TLL2		C17orf78	NRXN2	SARM1	S1PR1			_x000D_
ASMTL-AS1						YWHAZP5		SCARNA21	CASP4LP	C17orf107	ELAPOR1			_x000D_
RPL35AP37						LGI1		MIR744	LINC00840	RFFL	ARHGAP29			_x000D_
LINC01204						LINC02649		CD300A	DYDC2	ARSG	PGM1			_x000D_
SSBL2P						PNLIP		MYO15A	GOLGA7B	SLC13A2	COA7			_x000D_
DGKK						ZEB1-AS1		TSPAN10	ATRNL1	ANKFN1	OLFML3			_x000D_
AFF2-IT1						LINC01517		PYY2	ENO4	RDM1	GCLM			_x000D_
SATL1						MFAP5		HNRNPA1P7	PRKG1	LRRC37A2	TGFBR3			_x000D_
EIF4BP7						CLEC7A		CBX3P2	TMEM161BP1	LINC00907	ALG14-AS1			_x000D_
RPS11P7						DCD		SNPH	AGAP4	BCL2	SZT2			_x000D_
SHOX						MYBPC1		STMN3	CCNY-AS1	ADGRA3P1	PHTF1			_x000D_
BLOC1S6P1						KSR2		ZFR2	CELF2-DT	RNU1-109P	RPSAP19			_x000D_
CSF2RA						REP15		SLC6A16	ZNF37BP	UBOX5	F3			_x000D_
RN7SL118P						DNAI7		CLEC17A	OIT3	NEURL2	VCAM1			_x000D_
HNRNPA1P27						RPL35AP30		CCDC106	LINC02421	CTCFL	HSP90B3P			_x000D_
LINC01030						ATP6V1E1P3		SSBP4	PPP1R12A-AS2	ADGRE1	SEC63P1			_x000D_
NASPP1						CLLU1		NDUFA7	CUX2	MYO1F	GPR88			_x000D_
PRXL2AP2						HTR7P1		CCDC159	NLRP9P1	ABHD8	MAN1A2			_x000D_
LINC02964						TMEM132B		BST2	CCDC65	ZNF221	LRIG2-DT			_x000D_
RNU6-703P						C12orf60		CPAMD8	HMGB1P49	ZNF20	LPAR3			_x000D_
NEFL						GSG1		LILRB3	SLCO1C1	LRFN3	CTTNBP2NL			_x000D_
CNBD1						LINC00173		PEG3	EID3	EXOSC5	STRIP1			_x000D_
GLI4						FAM66C		PRR12	CD163	MEIS3	SLC25A24			_x000D_
CLIC4P1						FZD10-AS1		DPF1	SLC6A15	ZNF582	PIFO			_x000D_
FAM88E						MYO16-AS1		SPRED3	RNU7-40P	JAK3	TSPAN2			_x000D_
COL15A1						NALCN		FUT3	MGP	IZUMO4	LRIG2			_x000D_
RBMXP2						SPART-AS1		STXBP2	NOS1	TTTY10	SLC35A3			_x000D_
GABBR2						GJA3		C19orf54	NAP1L4P3	BCORP1	AGL			_x000D_
RNU6-1064P						LDHBP1		NACC1	SHISA2	RPL35AP36	RPS3AP12			_x000D_
RN7SL302P						LINC00459		ZNF837	SKA3	RFPL2	RNPC3			_x000D_
DOCK8-AS1						DLEU7		MYH14	MRPS31P5	TNRC6B-DT	SNX7			_x000D_
ENHO						PRKCH-AS1		TFIP11	NOVA1-DT	SOD1-DT	SLC30A7			_x000D_
GBGT1						CBLN3		SGSM3-AS1	RNASE6		SEC22B			_x000D_
RN7SL794P						C14orf132		DUSP18	RTN1		PTGFRN			_x000D_
BBOX1-AS1						EML5		RGL4	ZFHX2		BCAS2			_x000D_
LINC02742						GALNT16-AS1		C21orf62	GNG2		ZNF326			_x000D_
MTND5P21						LINC01467		FTCD-AS1	RPL7AP3		TRIM45			_x000D_
SCGB2A1						KTN1-AS1			KCNK10		RPS26P15			_x000D_
LINC02717						CYP46A1			LRRC9		VANGL1			_x000D_
OR2AT4						LINC00639			ANP32AP1		TENT5C			_x000D_
CCDC81						GPR65			WHAMMP1		PIP5K1A			_x000D_
POLD4						SLC25A29			RPP25		GDAP2			_x000D_
MS4A13						FOXB1			HMGN2P46		WDR3			_x000D_
OR55B1P						MAP2K5-DT			GLDN		SLC22A15			_x000D_
ACTE1P						LINC02254			STARD5		SCNM1			_x000D_
SF3A3P2						LINC02345			ENTREP2		TRIM33			_x000D_
DEUP1						ISLR2			GOLGA6L9		CDC14A			_x000D_
OR52N5						RNU4-58P			NRG4		MTIF2P1			_x000D_
OR52I2						NLRC3			STARD9		SRGAP2C			_x000D_
MMP26						GNAO1-DT			MAN2C1		SPAG17			_x000D_
FGF19						RPL35AP33			HS3ST4		TTF2			_x000D_
SLC22A25						ITGAL			MYLK3		MAGI3			_x000D_
ST13P11						MYH11			CDH8		GABPB2			_x000D_
SLC22A10						CDH3-AS1			TRAP1		LYSMD1			_x000D_
TRIM64C						SNORA46			TFAP4		DENND2C			_x000D_
DPP3-DT						ZNF23			BOLA2B		DEPDC1			_x000D_
LINC02663						CDH13			PRKCB		GPR89A			_x000D_
ST8SIA6						CORO1A			TMEM231		GTF2B			_x000D_
SLC39A12						LINC02087			NSMCE1-DT		TNFSF4			_x000D_
DBF4P1						CACNG4			LINC01572		CSF1			_x000D_
LINC02930						SKAP1			LINC00671		RGS5			_x000D_
RPS8P4						FBXW10			SCARNA20		NAP1L4P1			_x000D_
LINC02666						SRP14P3			RNU7-115P		IGSF8			_x000D_
RNU6-598P						NT5M			SHBG		MPC2			_x000D_
YY1P1						MYH3			ATP1B2		LINC00624			_x000D_
CSGALNACT2-DT						RPL17P43			CEP131		LAMC1			_x000D_
LINC00836						ACE			MYH4		MGST3			_x000D_
TMEM72-AS1						ASIC2			LIMD2		ILF2			_x000D_
TDRD1						SEPTIN4			LHX1		TIPRL			_x000D_
SCART1						KLHL11			ASPA		NME7			_x000D_
CFAP46						SEZ6			MMP28		SFT2D2			_x000D_
LINC00844						C17orf99			RPTOR		UCK2			_x000D_
LINC00702						TEX14			NLRP1		PIGM			_x000D_
SLC39A12-AS1						MYL4			LRRC37A17P		LRRC8D-DT			_x000D_
SHLD2P1						KPNB1-DT			NARF-AS2		POU2F1			_x000D_
SEPTIN7P9						LINC01476			EIF4A1		KIFAP3			_x000D_
MKRN9P						ZNF286B			DCC		TBX15			_x000D_
LINC02388						CCDC144BP			BFSP1		RPL34P1			_x000D_
SLC17A8						HMGN1P30			PHACTR3		TPR			_x000D_
ST13P3						MIR924HG			RPL31P2		ATP1A2			_x000D_
KIF5A						PCSK2			CPXM1		METTL18			_x000D_
HRK						PTGIS			LINC01533		EXTL2			_x000D_
TCTN2						TSHZ2			IFNL3P1		DDX59			_x000D_
CACNA1C-IT3						SDAD1P2			CPT1C		NIBAN1			_x000D_
MGAT4C						CYP24A1			TPM3P6		LAMC2			_x000D_
LINC02823						BPIFB1			MIR23AHG		CD58			_x000D_
RNU4-2						MIR646HG			TMEM59L		GPA33			_x000D_
AICDA						MAN2B1			UHRF1		NUF2			_x000D_
LINC02384						ZNF709			ZNF584-DT		MFSD4A			_x000D_
LINC01405						NWD1			DENND6B		TBX19			_x000D_
NRAV						ZNF114			RRP7BP		NR5A2			_x000D_
HSPD1P8						MAST3			DSCAM		SCYL3			_x000D_
LINC00331						ZNF781			LINC01694		DUSP10			_x000D_
NALCN-AS1						KRT18P5			BTG3-AS1		TARBP1			_x000D_
RNU6-79P						EPIC1					SCCPDH			_x000D_
RNU6-61P						MIAT					ELK4			_x000D_
RPL34P26						TMPRSS15					FTH1P2			_x000D_
FRY-AS1						APP-DT					TFB2M			_x000D_
FGF9						RPS5P2					LYPLAL1			_x000D_
DOCK9-AS1						KCNJ15					MPZL1			_x000D_
PAN3-AS1						HSF2BP					INTS7			_x000D_
LINC00520											RPS29P5			_x000D_
FOXN3-AS1											PRDX6			_x000D_
SLC39A2											EDARADD			_x000D_
TSHR											ADCY10			_x000D_
IGHVII-74-1											GPATCH2			_x000D_
GPR135											SMYD2			_x000D_
LINC02157											RHOU			_x000D_
SNORD115-5											RNF2			_x000D_
GOLGA6B											IVNS1ABP			_x000D_
GOLGA6L7											ERLNC1			_x000D_
PIF1											DTL			_x000D_
LETR1											TRMT1L			_x000D_
LINC02694											SOAT1			_x000D_
GOLGA6L3											BATF3			_x000D_
HERC2P3											CNST			_x000D_
NTRK3											SOX13			_x000D_
COQ7-DT											NID1			_x000D_
ARLNC1											RPL21P28			_x000D_
RNU6-758P											ZNF678			_x000D_
OTOA											KIF28P			_x000D_
ITGAX											MRPS14			_x000D_
AHSP											DESI2			_x000D_
KCTD13-DT											SLC45A3			_x000D_
DEXI											ILDR2			_x000D_
ZNF205											KIF26B			_x000D_
TSR3											RRP15			_x000D_
RN7SL543P											RPL7AP82			_x000D_
C16orf96											TMEM59			_x000D_
TLCD3B											CACYBP			_x000D_
LINC02128											PTPN14			_x000D_
RNU7-125P											NEK2			_x000D_
SDR42E1											C1orf53			_x000D_
CES1P1											RAB4A			_x000D_
SDR42E2											TOMM20			_x000D_
CAMKK1											TADA1			_x000D_
ATP2A3											REN			_x000D_
IKZF3											GS1-279B7.1			_x000D_
TMEM11-DT											LINC01341			_x000D_
SPATA32											DHX9			_x000D_
KRT23											BTF3L4			_x000D_
RN7SL442P											SWT1			_x000D_
ARHGAP44											FBXO28			_x000D_
KSR1											COP1			_x000D_
SLC35G3											GNPAT			_x000D_
RNF213-AS1											TGFB2			_x000D_
LINC01989											ODR4			_x000D_
UNC13D											FMO4			_x000D_
LINC00683											NSL1			_x000D_
ATP5MC1P6											GALNT2			_x000D_
MC5R											FMO1			_x000D_
CPLX4											SPRTN			_x000D_
CST8											RPL5P5			_x000D_
PAK5											GNG4			_x000D_
RPL12P12											PAPPA2			_x000D_
C20orf204											LRRN2			_x000D_
LINC00237											PPP2R5A			_x000D_
CCN5											SUCO			_x000D_
DEFB118											ATF3			_x000D_
NDUFA13											RNASEL			_x000D_
RPL34P33											PLXNA2			_x000D_
RPL7AP69											ETNK2			_x000D_
BRSK1											LPGAT1			_x000D_
EID2B											PROX1			_x000D_
DACT3											PFKFB2			_x000D_
PRR13P5											NENF			_x000D_
PIK3R2											TATDN3			_x000D_
IFI30											ZNF672			_x000D_
CNFN											LAMB3			_x000D_
HSH2D											DSTYK			_x000D_
OR10H5											ARHGEF10L			_x000D_
MTATP6P27											TSNAX			_x000D_
TTYH1											NOS1AP			_x000D_
VMAC											RNPEP			_x000D_
SPC24											ANGEL2			_x000D_
PLEKHA3P1											ITLN1			_x000D_
NLRP11											KIAA0040			_x000D_
CEACAM20											EXOC8			_x000D_
ZFY-AS1											NEK7			_x000D_
DNAJB7											PGBD5			_x000D_
MGAT3-AS1											ANKRD45			_x000D_
LINC02925											RPS6KC1			_x000D_
MEI1											TMCC2			_x000D_
LRRC74B											NUP133			_x000D_
SERHL											PGBD2			_x000D_
POM121L9P											FLVCR1			_x000D_
NCOR1P4											SLC41A1			_x000D_
VN1R8P											USH2A			_x000D_
RPL23AP3											ZNF670			_x000D_
CBS											ADSS2			_x000D_
TMPRSS3											PLD5			_x000D_
LINC01684											ELF3-AS1			_x000D_
											ACBD6			_x000D_
											ST7L			_x000D_
											RBBP5			_x000D_
											XPR1			_x000D_
											KIF14			_x000D_
											RPS7P3			_x000D_
											PCNX2			_x000D_
											CNIH3			_x000D_
											SDCCAG8			_x000D_
											SLC35F3			_x000D_
											ZNF281			_x000D_
											MAEL			_x000D_
											ARID4B			_x000D_
											SH3BP5L			_x000D_
											WNT2B			_x000D_
											RABGAP1L-DT			_x000D_
											NUCKS1			_x000D_
											MAP3K21			_x000D_
											FYB2			_x000D_
											TIMM17A			_x000D_
											CDC7			_x000D_
											SMYD3			_x000D_
											KLHL20			_x000D_
											NTPCR			_x000D_
											RAB29			_x000D_
											KCTD3			_x000D_
											ZC3H12A			_x000D_
											HHAT			_x000D_
											CD244			_x000D_
											KCNK1			_x000D_
											PDC-AS1			_x000D_
											RN7SL180P			_x000D_
											Y_RNA			_x000D_
											SNORA72			_x000D_
											CAMK2N1			_x000D_
											MUL1			_x000D_
											CDA			_x000D_
											PINK1-AS			_x000D_
											SCARNA18B			_x000D_
											CDC73			_x000D_
											B3GALT2			_x000D_
											LRRC40			_x000D_
											ANKRD13C			_x000D_
											CTH			_x000D_
											ID3			_x000D_
											RPL11			_x000D_
											PITHD1			_x000D_
											LYPLA2			_x000D_
											GALE			_x000D_
											DUSP23			_x000D_
											ATP1A1			_x000D_
											ZBTB41			_x000D_
											EFNA4			_x000D_
											EFNA3			_x000D_
											EFNA1			_x000D_
											SLC50A1			_x000D_
											THBS3			_x000D_
											GBA1			_x000D_
											SCAMP3			_x000D_
											CLK2			_x000D_
											CD34			_x000D_
											RNU6-37P			_x000D_
											PGD			_x000D_
											CENPS			_x000D_
											DFFA			_x000D_
											NSA2P1			_x000D_
											SNRPE			_x000D_
											RN7SL559P			_x000D_
											XKR8			_x000D_
											FAM89A			_x000D_
											C1orf131			_x000D_
											TOE1			_x000D_
											TESK2			_x000D_
											CCDC163			_x000D_
											MMACHC			_x000D_
											CHRM3-AS2			_x000D_
											CHRM3			_x000D_
											FAM102B			_x000D_
											HENMT1			_x000D_
											PRPF38B			_x000D_
											STXBP3			_x000D_
											TMEM167B-DT			_x000D_
											TMEM167B			_x000D_
											DAP3			_x000D_
											SYT11			_x000D_
											KHDC4			_x000D_
											SNORA80E			_x000D_
											SSR2			_x000D_
											UBQLN4			_x000D_
											RAB25			_x000D_
											SMG5			_x000D_
											CCT3			_x000D_
											RHBG			_x000D_
											MEX3A			_x000D_
											CYP4X1			_x000D_
											IGSF3			_x000D_
											GLUL			_x000D_
											COA6			_x000D_
											CORT			_x000D_
											AHCTF1			_x000D_
											FRRS1			_x000D_
											LRRC7			_x000D_
											F13B			_x000D_
											LEPR			_x000D_
											PSMD4			_x000D_
											TAGLN2			_x000D_
											PEA15			_x000D_
											H6PD			_x000D_
											FOXD2			_x000D_
											DDOST			_x000D_
											ST3GAL3			_x000D_
											ZNF692			_x000D_
											FGGY			_x000D_
											DISC1			_x000D_
											OLFM3			_x000D_
											PRXL2B			_x000D_
											DPM3			_x000D_
											NPPB			_x000D_
											KIAA2013			_x000D_
											PLOD1			_x000D_
											MIIP			_x000D_
											RBBP4			_x000D_
											KIAA1522			_x000D_
											S100PBP			_x000D_
											UFC1			_x000D_
											PPOX			_x000D_
											B4GALT3			_x000D_
											FCER1G			_x000D_
											APOA2			_x000D_
											PCP4L1			_x000D_
											GJA5			_x000D_
											GPR89B			_x000D_
											MFN2			_x000D_
											ZMPSTE24			_x000D_
											MTFR1L			_x000D_
											AUNIP			_x000D_
											PAQR7			_x000D_
											STMN1			_x000D_
											RNF220			_x000D_
											TMEM53			_x000D_
											KIF2C			_x000D_
											RPS8			_x000D_
											RPS15AP11			_x000D_
											BEST4			_x000D_
											EIF2B3			_x000D_
											HECTD3			_x000D_
											UROD			_x000D_
											NOL9			_x000D_
											ZBTB48			_x000D_
											LRRC8C			_x000D_
											HEATR1			_x000D_
											RPL35P1			_x000D_
											STX12			_x000D_
											PPP1R8			_x000D_
											THEMIS2			_x000D_
											RPA2			_x000D_
											ATP13A2			_x000D_
											SDHB			_x000D_
											CCN1			_x000D_
											TAF1A			_x000D_
											TAF1A-AS1			_x000D_
											MIA3			_x000D_
											AIDA			_x000D_
											BROX			_x000D_
											ERMAP			_x000D_
											DISP1			_x000D_
											HSD3B1			_x000D_
											HSD3BP4			_x000D_
											ZNF697			_x000D_
											HMGCS2			_x000D_
											REG4			_x000D_
											PHGDH			_x000D_
											RPL7P9			_x000D_
											LRRC47			_x000D_
											TBCE			_x000D_
											DENND4B			_x000D_
											CRTC2			_x000D_
											JTB			_x000D_
											RAB13			_x000D_
											RPS27			_x000D_
											C1orf52			_x000D_
											BCL10-AS1			_x000D_
											CEP104			_x000D_
											DFFB			_x000D_
											ACP6			_x000D_
											C1orf21			_x000D_
											LINC01355			_x000D_
											ZNF436			_x000D_
											TCEA3			_x000D_
											B3GALNT2			_x000D_
											HSPA6			_x000D_
											RPL31P11			_x000D_
											RUSC1-AS1			_x000D_
											FDPS			_x000D_
											GPSM2			_x000D_
											RO60			_x000D_
											TSACC			_x000D_
											EBNA1BP2			_x000D_
											WARS2			_x000D_
											PACC1			_x000D_
											FAM76A			_x000D_
											GLRX2			_x000D_
											USP33			_x000D_
											PUM1			_x000D_
											RCOR3			_x000D_
											ZCCHC17			_x000D_
											POGK			_x000D_
											PAQR6			_x000D_
											RGL1			_x000D_
											HAO2			_x000D_
											ITGB3BP			_x000D_
											TRIM63			_x000D_
											KCNC4			_x000D_
											MEAF6			_x000D_
											PPT1			_x000D_
											PLEKHG5			_x000D_
											LGALS8			_x000D_
											MRPL20			_x000D_
											VWA1			_x000D_
											ABCB10			_x000D_
											URB2			_x000D_
											RNF186			_x000D_
											OTUD3			_x000D_
											MKNK1			_x000D_
											IPO13			_x000D_
											ATP6V0B			_x000D_
											CCDC24			_x000D_
											EPHX4			_x000D_
											SLC35E2B			_x000D_
											CDK11A			_x000D_
											NADK			_x000D_
											HSP90AA3P			_x000D_
											DR1			_x000D_
											MAPKAPK2			_x000D_
											PIGR			_x000D_
											C1orf116			_x000D_
											PRMT6			_x000D_
											NDUFA4P1			_x000D_
											SH3BGRL3			_x000D_
											TINAGL1			_x000D_
											PEF1			_x000D_
											PEF1-AS1			_x000D_
											ANAPC10P1			_x000D_
											PLA2G12AP1			_x000D_
											SDE2			_x000D_
											H3-3A			_x000D_
											ACBD3			_x000D_
											DEGS1			_x000D_
											NVL			_x000D_
											CNIH4			_x000D_
											BMP8A			_x000D_
											PABPC4-AS1			_x000D_
											HEYL			_x000D_
											PABPC4			_x000D_
											RN7SL600P			_x000D_
											ENSA			_x000D_
											GOLPH3L			_x000D_
											MCL1			_x000D_
											C1orf35			_x000D_
											MRPL55			_x000D_
											IBA57			_x000D_
											OBSCN-AS1			_x000D_
											TRIM11			_x000D_
											PPIH			_x000D_
											YBX1			_x000D_
											CLDN19			_x000D_
											P3H1			_x000D_
											STPG1			_x000D_
											NIPAL3			_x000D_
											RCAN3AS			_x000D_
											RCAN3			_x000D_
											NCMAP			_x000D_
											JUN			_x000D_
											ASH1L			_x000D_
											TXLNA			_x000D_
											HDAC1			_x000D_
											MARCKSL1			_x000D_
											SLC16A4			_x000D_
											SLC16A4-AS1			_x000D_
											LAMTOR5			_x000D_
											YTHDF2			_x000D_
											MECR			_x000D_
											RNU6ATAC35P			_x000D_
											HLX			_x000D_
											MARK1			_x000D_
											C1orf115			_x000D_
											DARS2			_x000D_
											RC3H1			_x000D_
											INKA2			_x000D_
											F11R			_x000D_
											TSTD1			_x000D_
											KLHDC9			_x000D_
											PFDN2			_x000D_
											NIT1			_x000D_
											DEDD			_x000D_
											CTSE			_x000D_
											AKIRIN1			_x000D_
											NDUFS5			_x000D_
											LRIF1			_x000D_
											DENND2D			_x000D_
											CHI3L2			_x000D_
											DRAM2			_x000D_
											SHE			_x000D_
											SDHC			_x000D_
											ARNT			_x000D_
											PARP1			_x000D_
											NDUFS2			_x000D_
											PRDX1			_x000D_
											NASP			_x000D_
											GPBP1L1			_x000D_
											RPS15AP10			_x000D_
											TMEM69			_x000D_
											SERBP1			_x000D_
											MIER1			_x000D_
											ZNF669			_x000D_
											UCHL5			_x000D_
											SMIM1			_x000D_
											RNF19B			_x000D_
											GMEB1			_x000D_
											CC2D1B			_x000D_
											DAB1			_x000D_
											LRRC8B			_x000D_
											BTBD8			_x000D_
											ZC3H11A			_x000D_
											CAP1			_x000D_
											HSPB11			_x000D_
											EPHB2			_x000D_
											TMCO1			_x000D_
											CDK11B			_x000D_
											ACOT11			_x000D_
											AKR1A1			_x000D_
											KCNT2			_x000D_
											CTSK			_x000D_
											AZIN2			_x000D_
											CTSS			_x000D_
											LIN9			_x000D_
											HNRNPCL4			_x000D_
											RBMXL1			_x000D_
											GBP3			_x000D_
											GBP1			_x000D_
											PTGES3P1			_x000D_
											GBP2			_x000D_
											AHDC1			_x000D_
											CYB561D1			_x000D_
											AMIGO1			_x000D_
											GNAI3			_x000D_
											GNAT2			_x000D_
											PTGS2			_x000D_
											DDAH1			_x000D_
											SLC16A1			_x000D_
											NOC2L			_x000D_
											PLEKHN1			_x000D_
											HES4			_x000D_
											ISG15			_x000D_
											AGRN			_x000D_
											MRPL37			_x000D_
											SERPINC1			_x000D_
											COG2			_x000D_
											C1orf198			_x000D_
											UBE2Q1			_x000D_
											ADAR			_x000D_
											EFCAB14			_x000D_
											DUSP12			_x000D_
											TRAF5			_x000D_
											SNX25P1			_x000D_
											SLC30A1			_x000D_
											ATF6			_x000D_
											RABGGTB			_x000D_
											DENND1B			_x000D_
											CDC20			_x000D_
											ELOVL1			_x000D_
											MED8			_x000D_
											AMPD2			_x000D_
											ASPM			_x000D_
											AKT3			_x000D_
											C1orf174			_x000D_
											IQGAP3			_x000D_
											NAXE			_x000D_
											NES			_x000D_
											CRABP2			_x000D_
											ISG20L2			_x000D_
											METTL25B			_x000D_
											MRPL24			_x000D_
											HDGF			_x000D_
											PRCC			_x000D_
											RNF11			_x000D_
											LINC01409			_x000D_
											C1orf159			_x000D_
											TTC39A			_x000D_
											SASS6			_x000D_
											LRRC39			_x000D_
											DBT			_x000D_
											RTCA			_x000D_
											KHDRBS1			_x000D_
											TMEM39B			_x000D_
											KPNA6			_x000D_
											DDX20			_x000D_
											RPL5			_x000D_
											DIPK1A			_x000D_
											MTF2			_x000D_
											ECE1			_x000D_
											CRYZ			_x000D_
											TYW3			_x000D_
											FPGT-TNNI3K			_x000D_
											OBSCN			_x000D_
											H2AC20			_x000D_
											BOLA1			_x000D_
											SF3B4			_x000D_
											RPL34P6			_x000D_
											TMEM9			_x000D_
											TMEM81			_x000D_
											MTR			_x000D_
											SRP9			_x000D_
											TMEM63A			_x000D_
											LEFTY1			_x000D_
											EPHX1			_x000D_
											SRM			_x000D_
											EXOSC10			_x000D_
											SYF2			_x000D_
											RSRP1			_x000D_
											TMEM50A			_x000D_
											MACO1			_x000D_
											TSEN15			_x000D_
											FMN2			_x000D_
											GREM2			_x000D_
											ADAMTSL4			_x000D_
											PTP4A2			_x000D_
											FNBP1L			_x000D_
											ZFYVE9			_x000D_
											PDPN			_x000D_
											TMCO4			_x000D_
											YY1AP1			_x000D_
											SNAP47			_x000D_
											B4GALT2			_x000D_
											MANEAL			_x000D_
											IRF2BP2			_x000D_
											RBM15			_x000D_
											JMJD4			_x000D_
											KLHDC7A			_x000D_
											ARL8A			_x000D_
											SNX27			_x000D_
											CELF3			_x000D_
											MRPL9			_x000D_
											OAZ3			_x000D_
											THEM4			_x000D_
											S100A10			_x000D_
											STIL			_x000D_
											NCDN			_x000D_
											AMY1A			_x000D_
											MAN1C1			_x000D_
											SELENON			_x000D_
											MAB21L3			_x000D_
											NFASC			_x000D_
											CCSAP			_x000D_
											ZFP69			_x000D_
											ZNF684			_x000D_
											RNU6ATAC27P			_x000D_
											SNHG3			_x000D_
											TRNAU1AP			_x000D_
											AMY2B			_x000D_
											CDK18			_x000D_
											GOLT1A			_x000D_
											PLEKHA6			_x000D_
											ZMYM1			_x000D_
											SNORA62			_x000D_
											GLMN			_x000D_
											RPAP2			_x000D_
											TRIM58			_x000D_
											ZSCAN20			_x000D_
											ZBTB17			_x000D_
											FAM131C			_x000D_
											EFHD2			_x000D_
											ZBTB8A			_x000D_
											ZBTB8OS			_x000D_
											NRAS			_x000D_
											SIKE1			_x000D_
											ZRANB2			_x000D_
											ZRANB2-DT			_x000D_
											CERS2			_x000D_
											ANXA9			_x000D_
											PRUNE1			_x000D_
											BNIPL			_x000D_
											C1orf56			_x000D_
											CDC42SE1			_x000D_
											MLLT11			_x000D_
											IER5			_x000D_
											SLC25A44			_x000D_
											FH			_x000D_
											KMO			_x000D_
											OPN3			_x000D_
											CHML			_x000D_
											ATAD3A			_x000D_
											TMEM240			_x000D_
											SSU72			_x000D_
											MIB2			_x000D_
											BCL9			_x000D_
											DYNLT5			_x000D_
											DNAI4			_x000D_
											SGIP1			_x000D_
											LBR			_x000D_
											DNAH14			_x000D_
											DYRK3			_x000D_
											MAP10			_x000D_
											TRIM67			_x000D_
											FPGT			_x000D_
											RPRD2			_x000D_
											NSUN4			_x000D_
											ZNF124			_x000D_
											SLC2A7			_x000D_
											LMNA			_x000D_
											MST1P2			_x000D_
											HSPG2			_x000D_
											CDC42-IT1			_x000D_
											WNT4			_x000D_
											SRGAP2			_x000D_
											IKBKE			_x000D_
											RASSF5			_x000D_
											EIF2D			_x000D_
											EIF1AXP1			_x000D_
											CROCC			_x000D_
											VASH2			_x000D_
											CYB5RL			_x000D_
											CENPL			_x000D_
											ZNF496			_x000D_
											RABGAP1L			_x000D_
											GPR161			_x000D_
											NPL			_x000D_
											RCC1			_x000D_
											C1orf109			_x000D_
											ADPRS			_x000D_
											TRAPPC3			_x000D_
											MAP7D1			_x000D_
											ZNF362			_x000D_
											S100A6			_x000D_
											S100A4			_x000D_
											S100A3			_x000D_
											S100A16			_x000D_
											S100A14			_x000D_
											S100A13			_x000D_
											CHTOP			_x000D_
											SNAPIN			_x000D_
											SH3D21			_x000D_
											STK40			_x000D_
											LSM10			_x000D_
											OSCP1			_x000D_
											MRPS15			_x000D_
											STX6			_x000D_
											MR1			_x000D_
											TMED5			_x000D_
											CCDC18-AS1			_x000D_
											CCDC18			_x000D_
											TMEM269			_x000D_
											SVBP			_x000D_
											GORAB			_x000D_
											KDM1A			_x000D_
											IFNLR1			_x000D_
											ELF3			_x000D_
											LGR6			_x000D_
											SIPA1L2			_x000D_
											SRSF4			_x000D_
											FMO3			_x000D_
											FMO2			_x000D_
											PEAR1			_x000D_
											ARHGEF11			_x000D_
											ETV3			_x000D_
											PMVK			_x000D_
											PBXIP1			_x000D_
											PYGO2			_x000D_
											SHC1			_x000D_
											CKS1B			_x000D_
											FLAD1			_x000D_
											ZBTB7B			_x000D_
											MTMR11			_x000D_
											OTUD7B			_x000D_
											PEX11B			_x000D_
											LIX1L-AS1			_x000D_
											LIX1L			_x000D_
											POLR3GL			_x000D_
											TXNIP			_x000D_
											HJV			_x000D_
											NBPF10			_x000D_
											ROR1			_x000D_
											VAMP4			_x000D_
											RNVU1-26			_x000D_
											NOTCH2NLC			_x000D_
											RALGPS2			_x000D_
											ANGPTL1			_x000D_
											EIF4G3			_x000D_
											S100A11			_x000D_
											NBPF15			_x000D_
											MINDY1			_x000D_
											PIGV			_x000D_
											ZDHHC18			_x000D_
											SFN			_x000D_
											GPN2			_x000D_
											GPATCH3			_x000D_
											NUDC			_x000D_
											OSTCP2			_x000D_
											TRNP1			_x000D_
											TENT5B			_x000D_
											CEP85			_x000D_
											LIN28A			_x000D_
											HMGN2			_x000D_
											PPP1R15B			_x000D_
											NDC1			_x000D_
											RGS7			_x000D_
											H3P1			_x000D_
											PNRC2			_x000D_
											SRSF10			_x000D_
											METTL13			_x000D_
											DNM3			_x000D_
											PIGC			_x000D_
											EFCAB2			_x000D_
											MDM4			_x000D_
											ARID1A			_x000D_
											WDR47			_x000D_
											NBPF1			_x000D_
											PYCR2			_x000D_
											SLAMF1			_x000D_
											NRDC			_x000D_
											FAF1			_x000D_
											PRRC2C			_x000D_
											LRRC41			_x000D_
											CYP4B1			_x000D_
											IGSF9			_x000D_
											TARS2			_x000D_
											TDRKH			_x000D_
											NBPF11			_x000D_
											PRKACB			_x000D_
											NOTCH2			_x000D_
											PATJ			_x000D_
											MAST2			_x000D_
											PRKAA2			_x000D_
											SEMA4A			_x000D_
											ASAP3			_x000D_
											CCNL2			_x000D_
											KDF1			_x000D_
											ZNF644			_x000D_
											KLHL17			_x000D_
											MEF2D			_x000D_
											DIO1			_x000D_
											MUC1			_x000D_
											RPS7P4			_x000D_
											ELOA			_x000D_
											HMGCL			_x000D_
											FUCA1			_x000D_
											ALDH9A1			_x000D_
											DCAF6			_x000D_
											H2AC18			_x000D_
											H2BC21			_x000D_
											TRMT13			_x000D_
											SEC16B			_x000D_
											ADGRL2			_x000D_
											CITED4			_x000D_
											LAD1			_x000D_
											PHLDA3			_x000D_
											CSRP1			_x000D_
											CSRP1-AS1			_x000D_
											RPS10P7			_x000D_
											IPO9			_x000D_
											SHISA4			_x000D_
											NAV1			_x000D_
											RBM8A			_x000D_
											CAPZA1			_x000D_
											RHOC			_x000D_
											MOV10			_x000D_
											NBPF26			_x000D_
											TAF12			_x000D_
											TAF13			_x000D_
											EPRS1			_x000D_
											BPNT1			_x000D_
											IARS2			_x000D_
											RAB3GAP2			_x000D_
											MORF4L1P1			_x000D_
											CDC42BPA			_x000D_
											HSD17B7			_x000D_
											MACF1			_x000D_
											PIK3R3			_x000D_
											TSPAN1			_x000D_
											POMGNT1			_x000D_
											BLZF1			_x000D_
											CCDC181			_x000D_
											SLC19A2			_x000D_
											F5			_x000D_
											PALMD			_x000D_
											GON4L			_x000D_
											LINC00623			_x000D_
											PPCS			_x000D_
											CSDE1			_x000D_
											KLHL21			_x000D_
											PHF13			_x000D_
											KLHL12			_x000D_
											ADIPOR1			_x000D_
											CYB5R1			_x000D_
											TMEM183A			_x000D_
											UBR4			_x000D_
											AKR7L			_x000D_
											MRTO4			_x000D_
											AKR7A2			_x000D_
											SLC66A1			_x000D_
											ACTG1P25			_x000D_
											RABIF			_x000D_
											SETDB1			_x000D_
											DNAJC11			_x000D_
											PRDM2			_x000D_
											EMC1			_x000D_
											DPH5			_x000D_
											C1orf50			_x000D_
											EDEM3			_x000D_
											ARPC5			_x000D_
											SMG7			_x000D_
											CLCC1			_x000D_
											IPP			_x000D_
											PDE4B			_x000D_
											SMAP2			_x000D_
											HP1BP3			_x000D_
											PIK3C2B			_x000D_
											VPS72			_x000D_
											SEMA6C			_x000D_
											OVGP1			_x000D_
											WDR77			_x000D_
											ATP5PB			_x000D_
											RAP1A			_x000D_
											ATP1B1			_x000D_
											SELENOF			_x000D_
											HS2ST1			_x000D_
											HOOK1			_x000D_
											H2AC25			_x000D_
											RNF187			_x000D_
											AGTRAP			_x000D_
											MTHFR			_x000D_
											FAM177B			_x000D_
											SLC44A5			_x000D_
											FAM229A			_x000D_
											THAP3			_x000D_
											PMF1			_x000D_
											NFYC			_x000D_
											SPOCD1			_x000D_
											MIGA1			_x000D_
											MOB3C			_x000D_
											SRSF11			_x000D_
											RAB4A-AS1			_x000D_
											LNCTAM34A			_x000D_
											SLC44A3-AS1			_x000D_
											LINC02606			_x000D_
											LINC00862			_x000D_
											MIR205HG			_x000D_
											LINC01356			_x000D_
											SNHG12			_x000D_
											GPR137B			_x000D_
											ERO1B			_x000D_
											MTARC2			_x000D_
											MTARC1			_x000D_
											ATPAF1			_x000D_
											SCMH1			_x000D_
											SRGAP2B			_x000D_
											RGS16			_x000D_
											SARS1			_x000D_
											SORT1			_x000D_
											PSMA5			_x000D_
											ZBTB37			_x000D_
											UAP1			_x000D_
											IFI16			_x000D_
											AIM2			_x000D_
											BTBD19			_x000D_
											AK2			_x000D_
											C8A			_x000D_
											CD46			_x000D_
											YOD1			_x000D_
											C4BPB			_x000D_
											C4BPA			_x000D_
											G0S2			_x000D_
											IRF6			_x000D_
											UTP25			_x000D_
											RIMKLA			_x000D_
											YARS1			_x000D_
											C8B			_x000D_
											DCAF8			_x000D_
											PEX19			_x000D_
											COPA			_x000D_
											CAMSAP2			_x000D_
											INAVA			_x000D_
											CLCA1			_x000D_
											GGPS1			_x000D_
											PFN1P8			_x000D_
											NBPF13P			_x000D_
											PRKAB2			_x000D_
											PDIA3P1			_x000D_
											NUDT4B			_x000D_
											TMEM82			_x000D_
											FBLIM1			_x000D_
											SPEN-AS1			_x000D_
											NBPF3			_x000D_
											RAP1GAP			_x000D_
											USP48			_x000D_
											CCDC30			_x000D_
											SFPQ			_x000D_
											PPIE			_x000D_
											BMP8B			_x000D_
											OXCT2			_x000D_
											TRIT1			_x000D_
											MYCL			_x000D_
											MFSD2A			_x000D_
											MCOLN3			_x000D_
											SYDE2			_x000D_
											AQP10			_x000D_
											ATP8B2			_x000D_
											RUSC1			_x000D_
											ARHGEF2			_x000D_
											VANGL2			_x000D_
											USP21			_x000D_
											C1orf226			_x000D_
											UHMK1			_x000D_
											DDR2			_x000D_
											CRYZL2P			_x000D_
											RASAL2-AS1			_x000D_
											RASAL2			_x000D_
											SLC30A10			_x000D_
											ENAH			_x000D_
											GFI1			_x000D_
											UQCRHL			_x000D_
											CFH			_x000D_
											KIF1B			_x000D_
											CTPS1			_x000D_
											AGT			_x000D_
											EIF3I			_x000D_
											C1orf43			_x000D_
											UBAP2L			_x000D_
											BSDC1			_x000D_
											RPL5P4			_x000D_
											KIAA0319L			_x000D_
											LAMTOR2			_x000D_
											ARHGEF16			_x000D_
											TPRG1L			_x000D_
											WRAP73			_x000D_
											TP73-AS1			_x000D_
											MEGF6			_x000D_
											RSBN1			_x000D_
											BCL2L15			_x000D_
											AP4B1			_x000D_
											HIPK1			_x000D_
											DCLRE1B			_x000D_
											C1orf141			_x000D_
											DHRS3			_x000D_
											LYST			_x000D_
											TACSTD2			_x000D_
											MYSM1			_x000D_
											FBXO2			_x000D_
											FBXO44			_x000D_
											RPF1			_x000D_
											GNG5			_x000D_
											CTBS			_x000D_
											SSX2IP			_x000D_
											MAD2L2			_x000D_
											SLC2A1			_x000D_
											ZNF496-DT			_x000D_
											ZC3H11B			_x000D_
											NCF2			_x000D_
											ALG6			_x000D_
											PTPRC			_x000D_
											ASH1L-AS1			_x000D_
											MSTO1			_x000D_
											CAPN2			_x000D_
											TP53BP2			_x000D_
											RGS2			_x000D_
											HAX1			_x000D_
											GLMP			_x000D_
											CRYBG2			_x000D_
											TTC13			_x000D_
											ARV1			_x000D_
											TMEM234			_x000D_
											GADD45A			_x000D_
											GNG12			_x000D_
											WLS			_x000D_
											ESRRG			_x000D_
											KCNN3			_x000D_
											S100A9			_x000D_
											NBPF8			_x000D_
											RPS27AP5			_x000D_
											SDF4			_x000D_
											B3GALT6			_x000D_
											UBE2J2			_x000D_
											SCNN1D			_x000D_
											PLEKHO1			_x000D_
											ANP32E			_x000D_
											CA14			_x000D_
											APH1A			_x000D_
											C1orf54			_x000D_
											CIART			_x000D_
											MRPS21			_x000D_
											PRPF3			_x000D_
											ACAP3			_x000D_
											INTS11			_x000D_
											CPTP			_x000D_
											DVL1			_x000D_
											MXRA8			_x000D_
											AURKAIP1			_x000D_
											TMEM222			_x000D_
											SYTL1			_x000D_
											MAP3K6			_x000D_
											VPS45			_x000D_
											IL6R			_x000D_
											ACADM			_x000D_
											ZBTB18			_x000D_
											TMEM201			_x000D_
											CLSTN1			_x000D_
											CTNNBIP1			_x000D_
											LZIC			_x000D_
											PDZK1			_x000D_
											RNF115			_x000D_
											POLR3C			_x000D_
											PIK3CD			_x000D_
											NBPF9			_x000D_
											NBPF20			_x000D_
											NBPF12			_x000D_
											VAMP3			_x000D_
											PARK7			_x000D_
											ERRFI1			_x000D_
											CMPK1			_x000D_
											CSF3R			_x000D_
											SERTAD4			_x000D_
											DPH2			_x000D_
											JAK1			_x000D_
											BCL10			_x000D_
											UBE2T			_x000D_
											NUAK2			_x000D_
											KLHDC8A			_x000D_
											SNRPGP10			_x000D_
											BLACAT1			_x000D_
											NCSTN			_x000D_
											CD55			_x000D_
											AGO1			_x000D_
											AGO3			_x000D_
											PBX1-AS1			_x000D_
											WNT9A			_x000D_
											ARF1			_x000D_
											PBX1			_x000D_
											CHCHD3P3			_x000D_
											NPM1P39			_x000D_
											WDTC1			_x000D_
											WASF2			_x000D_
											PLA2G2A			_x000D_
											NOTCH2NLB			_x000D_
											NOTCH2NLA			_x000D_
											NBPF14			_x000D_
											TAF5L			_x000D_
											NFIA			_x000D_
											CREG1			_x000D_
											CD247			_x000D_
											ATP1A1-AS1			_x000D_
											MASP2			_x000D_
											CAMTA1			_x000D_
											CEPT1			_x000D_
											PRKACB-DT			_x000D_
											MIR34AHG			_x000D_
											MATN1-AS1			_x000D_
											CNN3-DT			_x000D_
											PROX1-AS1			_x000D_
											MIR29B2CHG			_x000D_
											ZC3H12A-DT			_x000D_
											RTCA-AS1			_x000D_
											PRDX6-AS1			_x000D_
											LINC02609			_x000D_
											LINC01725			_x000D_
											LRRC8C-DT			_x000D_
											HSD11B1-AS1			_x000D_
											HHLA3			_x000D_
											LINC00467			_x000D_
											LAMTOR5-AS1			_x000D_
											SLC2A1-DT			_x000D_
											LINC01767			_x000D_
											ZMPSTE24-DT			_x000D_
											WARS2-AS1			_x000D_
											NFYC-AS1			_x000D_
											SLC16A1-AS1			_x000D_
											DPH5-DT			_x000D_
											GAS5			_x000D_
											BCAR3-AS1			_x000D_
											FLVCR1-DT			_x000D_
											UBIAD1			_x000D_
											MTOR			_x000D_
											ZNF687-AS1			_x000D_
											PI4KB			_x000D_
											RFX5			_x000D_
											SELENBP1			_x000D_
											PSMB4			_x000D_
											CGN			_x000D_
											TUFT1			_x000D_
											POGZ			_x000D_
											RPS6KA1			_x000D_
											DHDDS			_x000D_
											TARDBP			_x000D_
											NSRP1P1			_x000D_
											NEXN-AS1			_x000D_
											NEXN			_x000D_
											DNAJB4			_x000D_
											FUBP1			_x000D_
											NPR1			_x000D_
											INTS3			_x000D_
											SLC27A3			_x000D_
											GATAD2B			_x000D_
											KCND3			_x000D_
											GNB1			_x000D_
											GSTM4			_x000D_
											GSTM3			_x000D_
											EPS8L3			_x000D_
											MTND1P23			_x000D_
											MTND2P28			_x000D_
											MTCO1P12			_x000D_
											MTCO2P12			_x000D_
											MTATP8P1			_x000D_
											MTATP6P1			_x000D_
											MTCO3P12			_x000D_
											LINC00115			_x000D_
											LINC01128			_x000D_
											CEP170			_x000D_
											PCSK9			_x000D_
											USP24			_x000D_
											ODF2L			_x000D_
											KIRREL1			_x000D_
											ELL2P1			_x000D_
											CD1D			_x000D_
											ENO1			_x000D_
											RERE			_x000D_
											RIT1			_x000D_
											HNRNPU			_x000D_
											SPEN			_x000D_
											FAAP20			_x000D_
											SKI			_x000D_
											WDR26			_x000D_
											LINC01138			_x000D_
											KDM5B			_x000D_
											PCAT6			_x000D_
											PPP1R12B			_x000D_
											FAM20B			_x000D_
											TOR3A			_x000D_
											ABL2			_x000D_
											FAM163A			_x000D_
											TOR1AIP2			_x000D_
											TOR1AIP1			_x000D_
											QSOX1			_x000D_
											SH3GLB1			_x000D_
											ZNF731P			_x000D_
											EMBP1			_x000D_
											LINC00869			_x000D_
											TPM3			_x000D_
											CLIC4			_x000D_
											SRRM1			_x000D_
											ATP2B4			_x000D_
											HNRNPR			_x000D_
											ZNF436-AS1			_x000D_
											EMC1-AS1			_x000D_
											CAPZB			_x000D_
											MICOS10			_x000D_
											NBL1			_x000D_
											CDC42			_x000D_
											CROCCP2			_x000D_
											FMOD			_x000D_
											GNRHR2			_x000D_
											LINC01719			_x000D_
											RNVU1-25			_x000D_
											FMO5			_x000D_
											CCT8P1			_x000D_
											CHD1L			_x000D_
											TRABD2B			_x000D_
											SLC5A9			_x000D_
											SPATA6			_x000D_
											COL11A1			_x000D_
											CEP350			_x000D_
											EPS15			_x000D_
											EPS15-AS1			_x000D_
											PHC2			_x000D_
											EPB41			_x000D_
											BTG2			_x000D_
											RPL22			_x000D_
											RNF207-AS1			_x000D_
											RNF207			_x000D_
											ICMT			_x000D_
											GPR153			_x000D_
											HES2			_x000D_
											PTBP2			_x000D_
											PUSL1			_x000D_
											PDE4DIP			_x000D_
											RGS4			_x000D_
											ABHD17AP3			_x000D_
											CENPF			_x000D_
											ENTREP3			_x000D_
											SSBP3			_x000D_
											LUZP1			_x000D_
											EVI5			_x000D_
											GUK1			_x000D_
											IFFO2			_x000D_
											ACOT7			_x000D_
											ESPN			_x000D_
											CACNA1E			_x000D_
											EIF1P3			_x000D_
											RAVER2			_x000D_
											SPATA1			_x000D_
											TRAPPC12			_x000D_
											ADI1			_x000D_
											RNASEH1			_x000D_
											TMEM18			_x000D_
											RPS7			_x000D_
											SMC6			_x000D_
											LRATD1			_x000D_
											ASAP2			_x000D_
											APOB			_x000D_
											HADHA			_x000D_
											SOX11			_x000D_
											TTC32			_x000D_
											EFR3B			_x000D_
											GEN1			_x000D_
											VSNL1			_x000D_
											CYP1B1			_x000D_
											LDAH			_x000D_
											MATN3			_x000D_
											HS1BP3			_x000D_
											ATAD2B			_x000D_
											SRBD1			_x000D_
											CAPN13			_x000D_
											LTBP1			_x000D_
											CAPN14			_x000D_
											GDF7			_x000D_
											XDH			_x000D_
											PRKCE			_x000D_
											KCNG3			_x000D_
											STRN			_x000D_
											CENPA			_x000D_
											EFEMP1			_x000D_
											EHD3			_x000D_
											PAPOLG			_x000D_
											HADHB			_x000D_
											FEZ2			_x000D_
											SLC3A1			_x000D_
											ANXA4			_x000D_
											WDPCP			_x000D_
											COX7A2L			_x000D_
											SFXN5			_x000D_
											ZNF638			_x000D_
											ATL2			_x000D_
											PPP4R3B			_x000D_
											PSMC1P10			_x000D_
											LINC01291			_x000D_
											USP34			_x000D_
											ETAA1			_x000D_
											LBH			_x000D_
											DNAAF10			_x000D_
											RPLP0P6			_x000D_
											EVA1A			_x000D_
											HNRNPLL			_x000D_
											PNO1			_x000D_
											PNPT1			_x000D_
											SLC35F6			_x000D_
											POLE4			_x000D_
											GEMIN6			_x000D_
											ASB3			_x000D_
											EPAS1			_x000D_
											CAMKMT			_x000D_
											RAB11FIP5			_x000D_
											KCMF1			_x000D_
											BCL11A			_x000D_
											TMSB10			_x000D_
											LINC01293			_x000D_
											MRPL19			_x000D_
											PAIP2B			_x000D_
											FABP1			_x000D_
											NCAPH			_x000D_
											PKDCC			_x000D_
											TCF7L1			_x000D_
											HK2			_x000D_
											CNOT11			_x000D_
											PPM1B			_x000D_
											MRPS9			_x000D_
											YPEL5			_x000D_
											RPL31			_x000D_
											TMEM131			_x000D_
											C2orf49			_x000D_
											RPL38P2			_x000D_
											RNF149			_x000D_
											GCFC2			_x000D_
											DNAH6			_x000D_
											LAPTM4A			_x000D_
											MEIS1			_x000D_
											KRCC1			_x000D_
											FAM110C			_x000D_
											UBXN2A			_x000D_
											ALK			_x000D_
											TGFA			_x000D_
											SRSF7			_x000D_
											PPP1R21			_x000D_
											TSGA10			_x000D_
											MFSD9			_x000D_
											CRIM1			_x000D_
											SUCLG1			_x000D_
											EML4			_x000D_
											CIAO1			_x000D_
											TMEM182			_x000D_
											GALM			_x000D_
											LYPD1			_x000D_
											ACTR3			_x000D_
											DDX18			_x000D_
											RDH14			_x000D_
											C2orf76			_x000D_
											SPR			_x000D_
											NDUFAF2P1			_x000D_
											MAP3K20			_x000D_
											HS6ST1			_x000D_
											TMEM185B			_x000D_
											SOWAHC			_x000D_
											NCK2			_x000D_
											MAP3K20-AS1			_x000D_
											MGAT4A			_x000D_
											NPAS2			_x000D_
											FHL2			_x000D_
											PTPN4			_x000D_
											SNRNP200			_x000D_
											IMP4			_x000D_
											LRP1B			_x000D_
											KCNJ3			_x000D_
											TMEM177			_x000D_
											GALNT13			_x000D_
											ANAPC1P2			_x000D_
											HAT1			_x000D_
											PTPN18			_x000D_
											PLCL1			_x000D_
											TGFBRAP1			_x000D_
											STK17B			_x000D_
											MGAT5			_x000D_
											FARSB			_x000D_
											HNMT			_x000D_
											DNER			_x000D_
											MCM6			_x000D_
											COPS8			_x000D_
											RAPGEF4			_x000D_
											SEPTIN10			_x000D_
											FIGN			_x000D_
											MIR4435-2HG			_x000D_
											ADAM23			_x000D_
											SPOPL			_x000D_
											GALNT5			_x000D_
											TMEM163			_x000D_
											PSMD14-DT			_x000D_
											CWC22			_x000D_
											HECW2			_x000D_
											SPRED2			_x000D_
											HSPA9P1			_x000D_
											RFTN2			_x000D_
											INHBB			_x000D_
											LNPK			_x000D_
											YWHAEP5			_x000D_
											CSRNP3			_x000D_
											ZNF385B			_x000D_
											RALB			_x000D_
											ARL4C			_x000D_
											SMYD5			_x000D_
											ATP5F1AP2			_x000D_
											BARD1			_x000D_
											ANKRD49P1			_x000D_
											UBE2E3			_x000D_
											LY75			_x000D_
											SNHG31			_x000D_
											FAM133DP			_x000D_
											PECR			_x000D_
											ACADL			_x000D_
											ITPRID2			_x000D_
											DPP10			_x000D_
											PIKFYVE			_x000D_
											EPB41L5			_x000D_
											TMEM169			_x000D_
											GYPC			_x000D_
											RPL10P6			_x000D_
											ITGB6			_x000D_
											LINC01876			_x000D_
											ANAPC1			_x000D_
											PDCL3			_x000D_
											SCTR-AS1			_x000D_
											CRACDL			_x000D_
											TANC1			_x000D_
											STEAP3			_x000D_
											PLA2R1			_x000D_
											ABCA12			_x000D_
											INO80D			_x000D_
											FASTKD2			_x000D_
											XRCC5			_x000D_
											CALCRL-AS1			_x000D_
											TANK			_x000D_
											RGPD8			_x000D_
											CALCRL			_x000D_
											ANKRD44			_x000D_
											C2orf88			_x000D_
											PSMD14			_x000D_
											SH3BP4			_x000D_
											ITM2C			_x000D_
											TLK1			_x000D_
											LINC01963			_x000D_
											MTERF4			_x000D_
											SLC39A10			_x000D_
											TFPI			_x000D_
											RPL19P4			_x000D_
											AHCTF1P1			_x000D_
											GPR39			_x000D_
											BOK			_x000D_
											CCDC115			_x000D_
											SLC25A12			_x000D_
											OSBPL6			_x000D_
											HNRNPCP2			_x000D_
											UGGT1			_x000D_
											PRADC1			_x000D_
											ACKR3			_x000D_
											DTYMK			_x000D_
											CD302			_x000D_
											KANSL1L			_x000D_
											PPP3R1			_x000D_
											RBM43			_x000D_
											SP100			_x000D_
											ZRANB3			_x000D_
											MREG			_x000D_
											TMEM17			_x000D_
											PDK1-AS1			_x000D_
											SPATS2L			_x000D_
											PLEKHM3			_x000D_
											IQCA1			_x000D_
											RPRM			_x000D_
											INPP5D			_x000D_
											SLC35F5			_x000D_
											B3GNT2			_x000D_
											PPP1R7			_x000D_
											CCDC93			_x000D_
											MTX2			_x000D_
											WDR75			_x000D_
											FARP2			_x000D_
											KCNS3			_x000D_
											D2HGDH			_x000D_
											TMEM37			_x000D_
											MARCHF7			_x000D_
											YWHAZP2			_x000D_
											COL5A2			_x000D_
											CFC1B			_x000D_
											STK25			_x000D_
											ATG4B			_x000D_
											MYO1B			_x000D_
											SEPTIN2			_x000D_
											RNU6-282P			_x000D_
											RNU2-63P			_x000D_
											RNU6-1045P			_x000D_
											RNY4P34			_x000D_
											RNU6-268P			_x000D_
											SLC66A3			_x000D_
											E2F6			_x000D_
											GPD2			_x000D_
											NAB1			_x000D_
											STAT4-AS1			_x000D_
											STAT4			_x000D_
											ATP6V1E2			_x000D_
											RHOQ			_x000D_
											PIGF			_x000D_
											CRIPT			_x000D_
											UGT1A1			_x000D_
											HJURP			_x000D_
											FAM168B			_x000D_
											HEATR5B			_x000D_
											CEBPZOS			_x000D_
											CEBPZ			_x000D_
											NDUFAF7			_x000D_
											PRKD3			_x000D_
											QPCT			_x000D_
											CDC42EP3			_x000D_
											RAPH1			_x000D_
											DCTN1-AS1			_x000D_
											WDR54			_x000D_
											CCDC142			_x000D_
											TTC31			_x000D_
											PCGF1			_x000D_
											AUP1			_x000D_
											ATIC			_x000D_
											SPC25			_x000D_
											ABCB11			_x000D_
											LRP2			_x000D_
											EEF1A1P12			_x000D_
											COL3A1			_x000D_
											PTCD3			_x000D_
											MRPL35			_x000D_
											KDM3A			_x000D_
											SCLY			_x000D_
											ILKAP			_x000D_
											HES6			_x000D_
											TRAF3IP1			_x000D_
											PDE6D			_x000D_
											DIS3L2			_x000D_
											ALPI			_x000D_
											ECEL1			_x000D_
											VPS54			_x000D_
											PELI1			_x000D_
											MZT2A			_x000D_
											TUBA3D			_x000D_
											RGPD3			_x000D_
											RMDN2			_x000D_
											PREPL			_x000D_
											FAHD2B			_x000D_
											PDK1			_x000D_
											SCTR			_x000D_
											SLC40A1			_x000D_
											PASK			_x000D_
											EXOC6B			_x000D_
											TMEM127			_x000D_
											ING5			_x000D_
											CFC1			_x000D_
											RGPD4			_x000D_
											C2orf72			_x000D_
											HTR2B			_x000D_
											RPS28P4			_x000D_
											B3GNT7			_x000D_
											NMUR1			_x000D_
											RNPEPL1			_x000D_
											CAPN10			_x000D_
											AGXT			_x000D_
											MAB21L4			_x000D_
											IHH			_x000D_
											CNPPD1			_x000D_
											RETREG2			_x000D_
											ZFAND2B			_x000D_
											ANKZF1			_x000D_
											STK16			_x000D_
											UXS1			_x000D_
											MZT2B			_x000D_
											TUBA3E			_x000D_
											DUSP28			_x000D_
											DPY30			_x000D_
											SLC30A6			_x000D_
											DDX50P1			_x000D_
											FBXO36			_x000D_
											SLC16A14			_x000D_
											SLC19A3			_x000D_
											CCL20			_x000D_
											GLI2			_x000D_
											LPIN1			_x000D_
											CLHC1			_x000D_
											MTIF2			_x000D_
											PRORSD1P			_x000D_
											PRELID1P6			_x000D_
											MDH1			_x000D_
											ALMS1-IT1			_x000D_
											NAT8			_x000D_
											TPRKB			_x000D_
											GTF3C2-AS2			_x000D_
											SNX17			_x000D_
											PPM1G			_x000D_
											NRBP1			_x000D_
											KRTCAP3			_x000D_
											FNDC4			_x000D_
											IFT172			_x000D_
											RNU4ATAC			_x000D_
											NPM1P32			_x000D_
											NIFK			_x000D_
											TSN			_x000D_
											ACVR2A			_x000D_
											ORC4			_x000D_
											MBD5			_x000D_
											LINC01123			_x000D_
											LINC01106			_x000D_
											LCLAT1			_x000D_
											NOSTRIN			_x000D_
											WDSUB1			_x000D_
											EHBP1			_x000D_
											VRK2			_x000D_
											STON1			_x000D_
											CERS6			_x000D_
											UBE2F			_x000D_
											DYNC1I2			_x000D_
											MTA3			_x000D_
											IDH1			_x000D_
											EIPR1			_x000D_
											CFAP36			_x000D_
											USP8P2			_x000D_
											CCDC150			_x000D_
											GTF3C3			_x000D_
											PGAP1			_x000D_
											IL1R1			_x000D_
											IL1RL1			_x000D_
											LIPT1			_x000D_
											MITD1			_x000D_
											MRPL30			_x000D_
											TXNDC9			_x000D_
											C2orf69			_x000D_
											TYW5			_x000D_
											TFCP2L1			_x000D_
											SF3B1			_x000D_
											HSPE1			_x000D_
											MOB4			_x000D_
											PHOSPHO2			_x000D_
											KLHL23			_x000D_
											SSB			_x000D_
											METTL5			_x000D_
											HSPD1			_x000D_
											UBR3			_x000D_
											TTC30B			_x000D_
											TTC30A			_x000D_
											DPP4			_x000D_
											DDX1			_x000D_
											NCL			_x000D_
											COPS9			_x000D_
											NDUFA10			_x000D_
											PRKRA			_x000D_
											PJVK			_x000D_
											PLEKHA3			_x000D_
											SNRPG			_x000D_
											PSMD1			_x000D_
											BBS5			_x000D_
											KLHL41			_x000D_
											FASTKD1			_x000D_
											PPIG			_x000D_
											TAF1B			_x000D_
											GRHL1			_x000D_
											RRM2			_x000D_
											HPCAL1			_x000D_
											OBSL1			_x000D_
											STK11IP			_x000D_
											SDC1			_x000D_
											RHOB			_x000D_
											OLA1			_x000D_
											CIR1			_x000D_
											SCRN3			_x000D_
											GIGYF2			_x000D_
											KCNJ13			_x000D_
											NGEF			_x000D_
											H3P6			_x000D_
											CHRNA1			_x000D_
											ARL5A			_x000D_
											DHX57			_x000D_
											RNU6-198P			_x000D_
											HSPE1P13			_x000D_
											BOLA3			_x000D_
											MOB1A			_x000D_
											MTHFD2			_x000D_
											USP37			_x000D_
											CNOT9			_x000D_
											BCS1L			_x000D_
											STK36			_x000D_
											TTLL4			_x000D_
											CYP27A1			_x000D_
											NFU1			_x000D_
											ZNF142			_x000D_
											TMEM198			_x000D_
											TBC1D8			_x000D_
											ATP5MC3			_x000D_
											PTMA			_x000D_
											NRP2			_x000D_
											DNPEP			_x000D_
											SP140L			_x000D_
											C2orf15			_x000D_
											GPR155			_x000D_
											C1D			_x000D_
											FN1			_x000D_
											BUB1			_x000D_
											BCL2L11			_x000D_
											WDR35			_x000D_
											ANTXR1			_x000D_
											GCA			_x000D_
											EIF2AK2			_x000D_
											DNAJC10			_x000D_
											RNF144A			_x000D_
											SANBR			_x000D_
											C2orf74-DT			_x000D_
											AHSA2P			_x000D_
											NMI			_x000D_
											RIF1			_x000D_
											CYRIA			_x000D_
											ARID5A			_x000D_
											KANSL3			_x000D_
											LMAN2L			_x000D_
											CNNM4			_x000D_
											CNNM3			_x000D_
											ANKRD39			_x000D_
											SEMA4C			_x000D_
											RAMP1			_x000D_
											ACSL3			_x000D_
											KRT18P26			_x000D_
											DCTN1			_x000D_
											XPO1			_x000D_
											COX20P2			_x000D_
											GALNT3			_x000D_
											TTC21B			_x000D_
											TRAK2			_x000D_
											STRADB			_x000D_
											SCYL2P1			_x000D_
											C2CD6			_x000D_
											ALS2			_x000D_
											AGPS			_x000D_
											CENPO			_x000D_
											DNAJC27			_x000D_
											WDR33			_x000D_
											RNY4P7			_x000D_
											POLR2D			_x000D_
											SAP130			_x000D_
											PSD4			_x000D_
											RPS27A			_x000D_
											LINC01594			_x000D_
											SULT1C2			_x000D_
											SULT1C4			_x000D_
											REV1			_x000D_
											NABP1			_x000D_
											DGUOK			_x000D_
											TET3			_x000D_
											GFPT1			_x000D_
											EPC2			_x000D_
											KIF5C			_x000D_
											LYPD6B			_x000D_
											FAM8A3P			_x000D_
											LYPD6			_x000D_
											MMADHC			_x000D_
											LINC01931			_x000D_
											MTLN			_x000D_
											THNSL2			_x000D_
											RND3			_x000D_
											FZD7			_x000D_
											THADA			_x000D_
											IL18R1			_x000D_
											PTRHD1			_x000D_
											MEMO1			_x000D_
											STARD7			_x000D_
											CMPK2			_x000D_
											ORC2			_x000D_
											CFLAR-AS1			_x000D_
											RNU7-45P			_x000D_
											NDUFB3			_x000D_
											PLEKHH2			_x000D_
											DYNC2LI1			_x000D_
											ABCG5			_x000D_
											ABCG8			_x000D_
											CARF			_x000D_
											LRPPRC			_x000D_
											POLR1A			_x000D_
											RPIA			_x000D_
											GMCL1			_x000D_
											SNRNP27			_x000D_
											MXD1			_x000D_
											C2orf42			_x000D_
											RPL39P15			_x000D_
											DCAF17			_x000D_
											RPS15P4			_x000D_
											STAMBP			_x000D_
											ACVR1C			_x000D_
											ACVR1			_x000D_
											EIF5B			_x000D_
											CHST10			_x000D_
											TUBA4A			_x000D_
											DNAJB2			_x000D_
											ASNSD1			_x000D_
											OSGEPL1			_x000D_
											ORMDL1			_x000D_
											ANKAR			_x000D_
											UBXN4			_x000D_
											LCT			_x000D_
											LCT-AS1			_x000D_
											R3HDM1			_x000D_
											IRS1			_x000D_
											RHBDD1			_x000D_
											COL4A3			_x000D_
											MFF-DT			_x000D_
											AGFG1			_x000D_
[truncated: 12,119 more rows]

## Sheet: correlation
sample	mock_w VILDA_1	mock_w VILDA_2	mock_w VILDA_3	OA_w VILDA_1	OA_w VILDA_2	OA_w VILDA_3	mock_w/o VILDA_1	mock_w/o VILDA_2	mock_w/o VILDA_3	OA_w/o VILDA_1	OA_w/o VILDA_2	OA_w/o VILDA_3
mock_w VILDA_1	1	0.939801	0.959072	0.933837	0.939773	0.94051	0.949334	0.957784	0.954443	0.934731	0.940191	0.949169
mock_w VILDA_2	0.939801	1	0.945854	0.930512	0.936929	0.925675	0.942738	0.936956	0.942635	0.921042	0.934606	0.938313
mock_w VILDA_3	0.959072	0.945854	1	0.943529	0.949903	0.9474	0.95708	0.95846	0.958031	0.943599	0.950484	0.955165
OA_w VILDA_1	0.933837	0.930512	0.943529	1	0.955673	0.951741	0.949424	0.936598	0.939651	0.953862	0.955762	0.954188
OA_w VILDA_2	0.939773	0.936929	0.949903	0.955673	1	0.956074	0.952256	0.942121	0.945323	0.956035	0.960247	0.96002
OA_w VILDA_3	0.94051	0.925675	0.9474	0.951741	0.956074	1	0.950283	0.94575	0.945106	0.960549	0.957551	0.959119
mock_w/o VILDA_1	0.949334	0.942738	0.95708	0.949424	0.952256	0.950283	1	0.95361	0.95567	0.951863	0.956206	0.956426
mock_w/o VILDA_2	0.957784	0.936956	0.95846	0.936598	0.942121	0.94575	0.95361	1	0.955785	0.943253	0.945762	0.951786
mock_w/o VILDA_3	0.954443	0.942635	0.958031	0.939651	0.945323	0.945106	0.95567	0.955785	1	0.942036	0.947061	0.952943
OA_w/o VILDA_1	0.934731	0.921042	0.943599	0.953862	0.956035	0.960549	0.951863	0.943253	0.942036	1	0.959507	0.957555
OA_w/o VILDA_2	0.940191	0.934606	0.950484	0.955762	0.960247	0.957551	0.956206	0.945762	0.947061	0.959507	1	0.961832
OA_w/o VILDA_3	0.949169	0.938313	0.955165	0.954188	0.96002	0.959119	0.956426	0.951786	0.952943	0.957555	0.961832	1

## Sheet: KEGGdown_OAwVILDA
keggid	kegg_name	sig_pw	n_pw	n_all	n_sig	p_hyper	q_hyper	genes_x000D_
hsa05321	Inflammatory bowel disease - Homo sapiens (human)	5	65	8221	65	0.000151472	0.013178	HLA-DMB,HLA-DQA1,IL18R1,NOD2,STAT4
hsa05204	Chemical carcinogenesis - DNA adducts - Homo sapiens (human)	4	69	8221	65	0.00209366	0.0734612	CYP2C18,SULT1A1,UGT2A3,UGT2B15_x000D_
hsa00040	Pentose and glucuronate interconversions - Homo sapiens (human)	3	35	8221	65	0.00257764	0.0734612	AKR1B10,UGT2A3,UGT2B15_x000D_
hsa04940	Type I diabetes mellitus - Homo sapiens (human)	3	43	8221	65	0.00464681	0.0734612	GAD1,HLA-DMB,HLA-DQA1_x000D_
hsa04976	Bile secretion - Homo sapiens (human)	4	89	8221	65	0.00525672	0.0734612	ATP1B2,SLC10A2,UGT2A3,UGT2B15_x000D_
hsa04658	Th1 and Th2 cell differentiation - Homo sapiens (human)	4	92	8221	65	0.00591067	0.0734612	HLA-DMB,HLA-DQA1,NFATC3,STAT4_x000D_
hsa04970	Salivary secretion - Homo sapiens (human)	4	92	8221	65	0.00591067	0.0734612	ATP1B2,CHRM3,GUCY1A1,PRH2_x000D_
hsa00830	Retinol metabolism - Homo sapiens (human)	3	68	8221	65	0.0164109	0.13653	CYP2C18,UGT2A3,UGT2B15_x000D_
hsa04924	Renin secretion - Homo sapiens (human)	3	69	8221	65	0.0170617	0.13653	EDN3,GUCY1A1,PDE1C_x000D_
hsa04950	Maturity onset diabetes of the young - Homo sapiens (human)	2	26	8221	65	0.0177061	0.13653	IAPP,RFX6_x000D_
hsa00650	Butanoate metabolism - Homo sapiens (human)	2	27	8221	65	0.0190262	0.13653	GAD1,OXCT1_x000D_
hsa04270	Vascular smooth muscle contraction - Homo sapiens (human)	4	134	8221	65	0.0212501	0.13653	ACTG2,EDN3,GUCY1A1,MYLK3_x000D_
hsa04971	Gastric acid secretion - Homo sapiens (human)	3	76	8221	65	0.0220196	0.13653	ATP1B2,CHRM3,MYLK3_x000D_
hsa00053	Ascorbate and aldarate metabolism - Homo sapiens (human)	2	30	8221	65	0.0232251	0.13653	UGT2A3,UGT2B15_x000D_
hsa05310	Asthma - Homo sapiens (human)	2	31	8221	65	0.024702	0.13653	HLA-DMB,HLA-DQA1_x000D_
hsa04080	Neuroactive ligand-receptor interaction - Homo sapiens (human)	7	367	8221	65	0.0251089	0.13653	CALCR,CHRM3,CNR1,EDN3,GABRB1,GRIK4,IAPP_x000D_
hsa04727	GABAergic synapse - Homo sapiens (human)	3	89	8221	65	0.0331008	0.156831	GABRB1,GAD1,GNG2_x000D_
hsa05032	Morphine addiction - Homo sapiens (human)	3	91	8221	65	0.0350207	0.156831	GABRB1,GNG2,PDE1C_x000D_
hsa04514	Cell adhesion molecules - Homo sapiens (human)	4	157	8221	65	0.0352733	0.156831	HLA-DMB,HLA-DQA1,NRCAM,SLITRK2_x000D_
hsa05330	Allograft rejection - Homo sapiens (human)	2	38	8221	65	0.036053	0.156831	HLA-DMB,HLA-DQA1_x000D_
hsa04022	cGMP-PKG signaling pathway - Homo sapiens (human)	4	167	8221	65	0.0427171	0.170837	ATP1B2,GUCY1A1,MYLK3,NFATC3_x000D_
hsa05332	Graft-versus-host disease - Homo sapiens (human)	2	42	8221	65	0.0432792	0.170837	HLA-DMB,HLA-DQA1_x000D_
hsa00860	Porphyrin metabolism - Homo sapiens (human)	2	43	8221	65	0.0451637	0.170837	UGT2A3,UGT2B15_x000D_
hsa04659	Th17 cell differentiation - Homo sapiens (human)	3	108	8221	65	0.0535963	0.194287	HLA-DMB,HLA-DQA1,NFATC3_x000D_
hsa04672	Intestinal immune network for IgA production - Homo sapiens (human)	2	49	8221	65	0.057081	0.197971	HLA-DMB,HLA-DQA1_x000D_
hsa00330	Arginine and proline metabolism - Homo sapiens (human)	2	50	8221	65	0.0591637	0.197971	CKMT2,HOGA1_x000D_
hsa04726	Serotonergic synapse - Homo sapiens (human)	3	115	8221	65	0.0623799	0.201002	CYP2C18,GABRB1,GNG2_x000D_
hsa05320	Autoimmune thyroid disease - Homo sapiens (human)	2	53	8221	65	0.0655664	0.203724	HLA-DMB,HLA-DQA1_x000D_
hsa04978	Mineral absorption - Homo sapiens (human)	2	60	8221	65	0.0813421	0.235892	ATP1B2,CLCN2_x000D_
hsa05416	Viral myocarditis - Homo sapiens (human)	2	60	8221	65	0.0813421	0.235892	HLA-DMB,HLA-DQA1_x000D_
hsa00140	Steroid hormone biosynthesis - Homo sapiens (human)	2	62	8221	65	0.0860467	0.241486	UGT2A3,UGT2B15_x000D_
hsa05166	Human T-cell leukemia virus 1 infection - Homo sapiens (human)	4	222	8221	65	0.0981697	0.266899	GPS2,HLA-DMB,HLA-DQA1,NFATC3_x000D_
hsa04810	Regulation of actin cytoskeleton - Homo sapiens (human)	4	229	8221	65	0.106896	0.274699	ACTR3B,CHRM3,MYLK3,RGCC_x000D_
hsa00982	Drug metabolism - cytochrome P450 - Homo sapiens (human)	2	72	8221	65	0.11071	0.274699	UGT2A3,UGT2B15_x000D_
hsa04723	Retrograde endocannabinoid signaling - Homo sapiens (human)	3	148	8221	65	0.111778	0.274699	CNR1,GABRB1,GNG2_x000D_
hsa04145	Phagosome - Homo sapiens (human)	3	152	8221	65	0.118566	0.274699	HLA-DMB,HLA-DQA1,TUBAL3_x000D_
hsa04921	Oxytocin signaling pathway - Homo sapiens (human)	3	154	8221	65	0.122017	0.274699	GUCY1A1,MYLK3,NFATC3_x000D_
hsa05140	Leishmaniasis - Homo sapiens (human)	2	77	8221	65	0.123664	0.274699	HLA-DMB,HLA-DQA1
hsa00980	Metabolism of xenobiotics by cytochrome P450 - Homo sapiens (human)	2	78	8221	65	0.126298	0.274699	UGT2A3,UGT2B15_x000D_
hsa04612	Antigen processing and presentation - Homo sapiens (human)	2	78	8221	65	0.126298	0.274699	HLA-DMB,HLA-DQA1_x000D_
hsa00983	Drug metabolism - other enzymes - Homo sapiens (human)	2	80	8221	65	0.131607	0.279264	UGT2A3,UGT2B15_x000D_
hsa04742	Taste transduction - Homo sapiens (human)	2	86	8221	65	0.14783	0.299097	CHRM3,PDE1C_x000D_
hsa04911	Insulin secretion - Homo sapiens (human)	2	86	8221	65	0.14783	0.299097	ATP1B2,CHRM3_x000D_
hsa04540	Gap junction - Homo sapiens (human)	2	88	8221	65	0.153327	0.303169	GUCY1A1,TUBAL3_x000D_
hsa05323	Rheumatoid arthritis - Homo sapiens (human)	2	93	8221	65	0.16724	0.316974	HLA-DMB,HLA-DQA1_x000D_
hsa05152	Tuberculosis - Homo sapiens (human)	3	180	8221	65	0.169968	0.316974	HLA-DMB,HLA-DQA1,NOD2_x000D_
hsa04360	Axon guidance - Homo sapiens (human)	3	182	8221	65	0.173866	0.316974	DCC,NFATC3,SEMA4A_x000D_
hsa05150	Staphylococcus aureus infection - Homo sapiens (human)	2	96	8221	65	0.175693	0.316974	HLA-DMB,HLA-DQA1_x000D_
hsa04713	Circadian entrainment - Homo sapiens (human)	2	97	8221	65	0.178526	0.316974	GNG2,GUCY1A1_x000D_
hsa04640	Hematopoietic cell lineage - Homo sapiens (human)	2	99	8221	65	0.184214	0.320532	HLA-DMB,HLA-DQA1_x000D_
hsa04972	Pancreatic secretion - Homo sapiens (human)	2	102	8221	65	0.192795	0.328886	ATP1B2,CHRM3_x000D_
hsa05145	Toxoplasmosis - Homo sapiens (human)	2	112	8221	65	0.221746	0.359999	HLA-DMB,HLA-DQA1_x000D_
hsa04725	Cholinergic synapse - Homo sapiens (human)	2	113	8221	65	0.224664	0.359999	CHRM3,GNG2_x000D_
hsa04668	TNF signaling pathway - Homo sapiens (human)	2	114	8221	65	0.227585	0.359999	IL18R1,NOD2_x000D_
hsa04724	Glutamatergic synapse - Homo sapiens (human)	2	114	8221	65	0.227585	0.359999	GNG2,GRIK4_x000D_
hsa04919	Thyroid hormone signaling pathway - Homo sapiens (human)	2	121	8221	65	0.248103	0.385445	ATP1B2,SLCO1C1_x000D_
hsa04611	Platelet activation - Homo sapiens (human)	2	124	8221	65	0.256922	0.392144	GUCY1A1,MYLK3_x000D_
hsa00230	Purine metabolism - Homo sapiens (human)	2	128	8221	65	0.268692	0.396206	GUCY1A1,PDE1C_x000D_
hsa04380	Osteoclast differentiation - Homo sapiens (human)	2	128	8221	65	0.268692	0.396206	CALCR,TNFRSF11B_x000D_
hsa05322	Systemic lupus erythematosus - Homo sapiens (human)	2	136	8221	65	0.292224	0.414177	HLA-DMB,HLA-DQA1_x000D_
hsa04020	Calcium signaling pathway - Homo sapiens (human)	3	240	8221	65	0.295048	0.414177	CHRM3,MYLK3,PDE1C_x000D_
hsa05135	Yersinia infection - Homo sapiens (human)	2	137	8221	65	0.295161	0.414177	ACTR3B,NFATC3_x000D_
hsa04371	Apelin signaling pathway - Homo sapiens (human)	2	139	8221	65	0.301031	0.41571	GNG2,MYLK3_x000D_
hsa01100	Metabolic pathways - Homo sapiens (human)	14	1541	8221	65	0.32762	0.445358	AKR1B10,CKMT2,CYP2C18,DMGDH,GAD1,GUCY1A1,HOGA1,HPSE,ISYNA1,OXCT1,PDE1C,ST6GALNAC5,UGT2A3,UGT2B15_x000D_
hsa01240	Biosynthesis of cofactors - Homo sapiens (human)	2	153	8221	65	0.341859	0.457565	UGT2A3,UGT2B15_x000D_
hsa05161	Hepatitis B - Homo sapiens (human)	2	162	8221	65	0.367745	0.484755	NFATC3,STAT4_x000D_
hsa04530	Tight junction - Homo sapiens (human)	2	169	8221	65	0.387618	0.495836	ACTR3B,TUBAL3_x000D_
hsa04141	Protein processing in endoplasmic reticulum - Homo sapiens (human)	2	171	8221	65	0.393249	0.495836	HSPBP1,WFS1_x000D_
hsa05164	Influenza A - Homo sapiens (human)	2	171	8221	65	0.393249	0.495836	HLA-DMB,HLA-DQA1_x000D_
hsa04060	Cytokine-cytokine receptor interaction - Homo sapiens (human)	3	295	8221	65	0.414454	0.515107	IL18R1,TNFRSF11B,TNFSF15_x000D_
hsa05202	Transcriptional misregulation in cancer - Homo sapiens (human)	2	193	8221	65	0.453571	0.551284	ARNT2,LMO2_x000D_
hsa05167	Kaposi sarcoma-associated herpesvirus infection - Homo sapiens (human)	2	194	8221	65	0.456235	0.551284	GNG2,NFATC3_x000D_
hsa05130	Pathogenic Escherichia coli infection - Homo sapiens (human)	2	197	8221	65	0.464186	0.553207	ACTR3B,TUBAL3_x000D_
hsa05169	Epstein-Barr virus infection - Homo sapiens (human)	2	202	8221	65	0.477288	0.561136	HLA-DMB,HLA-DQA1_x000D_
hsa04015	Rap1 signaling pathway - Homo sapiens (human)	2	210	8221	65	0.497854	0.568231	CNR1,EVL_x000D_
hsa05170	Human immunodeficiency virus 1 infection - Homo sapiens (human)	2	212	8221	65	0.502917	0.568231	GNG2,NFATC3_x000D_
hsa05207	Chemical carcinogenesis - receptor activation - Homo sapiens (human)	2	212	8221	65	0.502917	0.568231	UGT2A3,UGT2B15_x000D_
hsa04024	cAMP signaling pathway - Homo sapiens (human)	2	225	8221	65	0.535036	0.589217	ATP1B2,EDN3_x000D_
hsa05163	Human cytomegalovirus infection - Homo sapiens (human)	2	225	8221	65	0.535036	0.589217	GNG2,NFATC3_x000D_
hsa05132	Salmonella infection - Homo sapiens (human)	2	249	8221	65	0.590602	0.64228	ACTR3B,TUBAL3_x000D_
hsa05200	Pathways in cancer - Homo sapiens (human)	4	531	8221	65	0.612592	0.657969	ARNT2,DCC,GNG2,STAT4_x000D_
hsa05012	Parkinson disease - Homo sapiens (human)	2	266	8221	65	0.626959	0.665188	SNCAIP,TUBAL3_x000D_
hsa05022	Pathways of neurodegeneration - multiple diseases - Homo sapiens (human)	3	476	8221	65	0.734912	0.77033	CHRM3,SNCAIP,TUBAL3_x000D_
hsa05168	Herpes simplex virus 1 infection - Homo sapiens (human)	3	512	8221	65	0.779374	0.807209	HLA-DMB,HLA-DQA1,ZNF343_x000D_
hsa05014	Amyotrophic lateral sclerosis - Homo sapiens (human)	2	364	8221	65	0.7899	0.808486	NUP210L,TUBAL3_x000D_
hsa05010	Alzheimer disease - Homo sapiens (human)	2	384	8221	65	0.814381	0.823851	CHRM3,TUBAL3_x000D_
hsa04740	Olfactory transduction - Homo sapiens (human)	2	439	8221	65	0.869252	0.869252	OR8D1,PDE1C_x000D_

## Sheet: KEGGup_OAwVILDA
keggid	kegg_name	sig_pw	n_pw	n_all	n_sig	p_hyper	q_hyper	genes_x000D_
hsa00230	Purine metabolism - Homo sapiens (human)	5	128	8221	70	0.00456378	0.126207	HDDC3,IMPDH2,NPR2,NT5C2,PDE6C_x000D_
hsa00120	Primary bile acid biosynthesis - Homo sapiens (human)	2	17	8221	70	0.00894978	0.126207	AMACR,SLC27A5_x000D_
hsa00061	Fatty acid biosynthesis - Homo sapiens (human)	2	18	8221	70	0.0100135	0.126207	ACSBG1,MCAT_x000D_
hsa03460	Fanconi anemia pathway - Homo sapiens (human)	3	54	8221	70	0.0107553	0.126207	CENPS,FANCB,SLX4_x000D_
hsa00561	Glycerolipid metabolism - Homo sapiens (human)	3	62	8221	70	0.0156279	0.126207	AGPAT2,LIPC,TKFC_x000D_
hsa03430	Mismatch repair - Homo sapiens (human)	2	23	8221	70	0.0161115	0.126207	RFC4,RFC5_x000D_
hsa01100	Metabolic pathways - Homo sapiens (human)	20	1541	8221	70	0.0293249	0.191131	ACSBG1,ACSS1,AGPAT2,AMACR,CERS4,CYP1A2,HDDC3,IMPDH2,LIPC,MCAT,MTMR7,NPR2,NT5C2,PDE6C,PGAM4,PIGQ,PLCH1,SHPK,SLC27A5,TKFC_x000D_
hsa04120	Ubiquitin mediated proteolysis - Homo sapiens (human)	4	142	8221	70	0.0325329	0.191131	DET1,FBXO4,FZR1,UBOX5_x000D_
hsa03030	DNA replication - Homo sapiens (human)	2	36	8221	70	0.0373809	0.195212	RFC4,RFC5_x000D_
hsa03420	Nucleotide excision repair - Homo sapiens (human)	2	47	8221	70	0.0604443	0.284088	RFC4,RFC5_x000D_
hsa01200	Carbon metabolism - Homo sapiens (human)	3	115	8221	70	0.0744205	0.305805	ACSS1,PGAM4,TKFC_x000D_
hsa01212	Fatty acid metabolism - Homo sapiens (human)	2	57	8221	70	0.0845843	0.305805	ACSBG1,MCAT_x000D_
hsa05134	Legionellosis - Homo sapiens (human)	2	57	8221	70	0.0845843	0.305805	HSPA1L,NLRC4_x000D_
hsa00010	Glycolysis / Gluconeogenesis - Homo sapiens (human)	2	66	8221	70	0.108361	0.355003	ACSS1,PGAM4_x000D_
hsa04622	RIG-I-like receptor signaling pathway - Homo sapiens (human)	2	71	8221	70	0.122255	0.355003	CXCL10,TKFC_x000D_
hsa00562	Inositol phosphate metabolism - Homo sapiens (human)	2	73	8221	70	0.127931	0.355003	MTMR7,PLCH1_x000D_
hsa03320	PPAR signaling pathway - Homo sapiens (human)	2	75	8221	70	0.133669	0.355003	ACSBG1,SLC27A5_x000D_
hsa03040	Spliceosome - Homo sapiens (human)	3	154	8221	70	0.143262	0.355003	HSPA1L,LSM7,RNU6-8_x000D_
hsa03018	RNA degradation - Homo sapiens (human)	2	79	8221	70	0.145315	0.355003	LSM7,PABPC5_x000D_
hsa04146	Peroxisome - Homo sapiens (human)	2	82	8221	70	0.154185	0.355003	AMACR,MPV17L2_x000D_
hsa01232	Nucleotide metabolism - Homo sapiens (human)	2	85	8221	70	0.163159	0.355003	IMPDH2,NT5C2_x000D_
hsa04610	Complement and coagulation cascades - Homo sapiens (human)	2	86	8221	70	0.166172	0.355003	F8,PLAT_x000D_
hsa04976	Bile secretion - Homo sapiens (human)	2	89	8221	70	0.175268	0.358156	SCTR,SLC27A5_x000D_
hsa04080	Neuroactive ligand-receptor interaction - Homo sapiens (human)	5	367	8221	70	0.201889	0.387485	CALCA,GCGR,MC1R,SCTR,SSTR3_x000D_
hsa00564	Glycerophospholipid metabolism - Homo sapiens (human)	2	99	8221	70	0.206109	0.387485	AGPAT2,LPCAT3_x000D_
hsa04914	Progesterone-mediated oocyte maturation - Homo sapiens (human)	2	102	8221	70	0.215483	0.388072	CDC25C,FZR1_x000D_
hsa05202	Transcriptional misregulation in cancer - Homo sapiens (human)	3	193	8221	70	0.226345	0.388072	PAX3,PLAT,WT1_x000D_
hsa04922	Glucagon signaling pathway - Homo sapiens (human)	2	107	8221	70	0.231192	0.388072	GCGR,PGAM4_x000D_
hsa05145	Toxoplasmosis - Homo sapiens (human)	2	112	8221	70	0.246978	0.396846	HSPA1L,LAMB3_x000D_
hsa04724	Glutamatergic synapse - Homo sapiens (human)	2	114	8221	70	0.253306	0.396846	HOMER3,SHANK3_x000D_
hsa05168	Herpes simplex virus 1 infection - Homo sapiens (human)	6	512	8221	70	0.269193	0.408131	ZNF235,ZNF547,ZNF582,ZNF620,ZNF860,ZNF879_x000D_
hsa04110	Cell cycle - Homo sapiens (human)	2	127	8221	70	0.294475	0.43251	CDC25C,FZR1_x000D_
hsa04270	Vascular smooth muscle contraction - Homo sapiens (human)	2	134	8221	70	0.316556	0.437742	CALCA,NPR2_x000D_
hsa04210	Apoptosis - Homo sapiens (human)	2	136	8221	70	0.322841	0.437742	PIDD1,TUBA1B_x000D_
hsa05135	Yersinia infection - Homo sapiens (human)	2	137	8221	70	0.325978	0.437742	NLRC4,WAS_x000D_
hsa05132	Salmonella infection - Homo sapiens (human)	3	249	8221	70	0.356401	0.465301	MYL7,NLRC4,TUBA1B_x000D_
hsa04530	Tight junction - Homo sapiens (human)	2	169	8221	70	0.423726	0.538246	TUBA1B,WAS_x000D_
hsa04062	Chemokine signaling pathway - Homo sapiens (human)	2	192	8221	70	0.489484	0.605415	CXCL10,WAS_x000D_
hsa04510	Focal adhesion - Homo sapiens (human)	2	203	8221	70	0.519285	0.625805	LAMB3,MYL7_x000D_
hsa05207	Chemical carcinogenesis - receptor activation - Homo sapiens (human)	2	212	8221	70	0.542815	0.631042	CYP1A2,PAQR5_x000D_
hsa05417	Lipid and atherosclerosis - Homo sapiens (human)	2	215	8221	70	0.550483	0.631042	HSPA1L,MIB2_x000D_
hsa05131	Shigellosis - Homo sapiens (human)	2	247	8221	70	0.626708	0.694632	MYL7,NLRC4_x000D_
hsa04144	Endocytosis - Homo sapiens (human)	2	251	8221	70	0.635515	0.694632	ARAP3,HSPA1L_x000D_
hsa05012	Parkinson disease - Homo sapiens (human)	2	266	8221	70	0.667123	0.711388	SLC39A3,TUBA1B_x000D_
hsa05020	Prion disease - Homo sapiens (human)	2	273	8221	70	0.681116	0.711388	HSPA1L,TUBA1B_x000D_
hsa04151	PI3K-Akt signaling pathway - Homo sapiens (human)	2	354	8221	70	0.81073	0.828354	CDC37,LAMB3_x000D_
hsa05010	Alzheimer disease - Homo sapiens (human)	2	384	8221	70	0.84553	0.84553	SLC39A3,TUBA1B_x000D_

## Sheet: KEGGdown_mock_OA wo VILDA
keggid	kegg_name	sig_pw	n_pw	n_all	n_sig	p_hyper	q_hyper	genes_x000D_
hsa04976	Bile secretion - Homo sapiens (human)	13	89	8221	311	2.66333e-05	0.00615871	ABCB4,ABCC2,ADCY2,CA2,CYP7A1,KCNN2,SLC22A7,SLC5A1,UGT2B10,UGT2B11,UGT2B28,UGT2B4,UGT2B7_x000D_
hsa01100	Metabolic pathways - Homo sapiens (human)	86	1541	8221	311	5.86327e-05	0.00615871	AADAT,AASS,ABAT,ACSL6,ACY1,ADCY2,ADH1B,ADH4,ALDH8A1,ANPEP,AOC1,B3GALT5,B3GNT6,B4GALNT1,CA2,CA8,CPS1,CYP2C18,CYP2C19,CYP2U1,CYP4F3,CYP7A1,DGKE,DGKG,DHDH,DPYS,DSE,ELOVL4,ETNK2,FAH,FMO3,FMO5,FTCD,FUT5,GAD2,GADL1,GALNT13,GALNT5,GBA3,GLUD1,GNPDA1,GPX2,GSTM4,GUCY1A2,GYG2,HMGCLL1,KYNU,LRAT,MAN1C1,MBOAT2,MTHFD1,NEU3,NPR2,NT5C2,NT5E,NUDT16,ODC1,PAPSS1,PDE1B,PDE3A,PDE6A,PDE7B,PIGU,PIK3CG,PLA2G10,PLCH1,PLD3…
hsa00982	Drug metabolism - cytochrome P450 - Homo sapiens (human)	11	72	8221	311	7.30281e-05	0.00615871	ADH1B,ADH4,CYP2C19,FMO3,FMO5,GSTM4,UGT2B10,UGT2B11,UGT2B28,UGT2B4,UGT2B7_x000D_
hsa04929	GnRH secretion - Homo sapiens (human)	10	64	8221	311	0.000127967	0.0080939	CACNA1D,ESR2,GABBR1,KCNJ3,KCNN2,MAP2K2,PIK3R3,PRKCA,SPP1,TRPC4_x000D_
hsa04974	Protein digestion and absorption - Homo sapiens (human)	12	103	8221	311	0.000484107	0.0215911	COL11A1,COL13A1,COL14A1,COL19A1,COL3A1,CPB2,KCNE3,MME,PGA5,SLC16A10,SLC6A19,SLC7A8_x000D_
hsa04360	Axon guidance - Homo sapiens (human)	17	182	8221	311	0.000512042	0.0215911	EPHA7,GNAI1,NTN4,NTNG2,PIK3R3,PLXNA4,PLXNC1,PRKCA,PTCH1,ROBO2,SEMA3A,SEMA3D,SEMA5A,SEMA6C,SLIT3,TRPC3,TRPC4_x000D_
hsa00830	Retinol metabolism - Homo sapiens (human)	9	68	8221	311	0.000974853	0.0343014	ADH1B,ADH4,CYP2C18,LRAT,UGT2B10,UGT2B11,UGT2B28,UGT2B4,UGT2B7_x000D_
hsa05204	Chemical carcinogenesis - DNA adducts - Homo sapiens (human)	9	69	8221	311	0.00108463	0.0343014	CYP2C18,CYP2C19,GSTM4,SULT1A2,UGT2B10,UGT2B11,UGT2B28,UGT2B4,UGT2B7_x000D_
hsa04270	Vascular smooth muscle contraction - Homo sapiens (human)	13	134	8221	311	0.00162887	0.0429098	ADCY2,AVPR1A,CACNA1D,CALCRL,GUCY1A2,KCNMA1,KCNMB1,MAP2K2,MYH11,NPR2,PLA2G10,PRKCA,PRKCE_x000D_
hsa00040	Pentose and glucuronate interconversions - Homo sapiens (human)	6	35	8221	311	0.00179217	0.0429098	DHDH,UGT2B10,UGT2B11,UGT2B28,UGT2B4,UGT2B7_x000D_
hsa04727	GABAergic synapse - Homo sapiens (human)	10	89	8221	311	0.00186564	0.0429098	ABAT,ADCY2,CACNA1D,GABBR1,GABRA4,GAD2,GNAI1,PRKCA,SLC38A3,SLC6A1_x000D_
hsa00430	Taurine and hypotaurine metabolism - Homo sapiens (human)	4	16	8221	311	0.00254829	0.0504762	FMO3,FMO5,GAD2,GADL1_x000D_
hsa00980	Metabolism of xenobiotics by cytochrome P450 - Homo sapiens (human)	9	78	8221	311	0.00259364	0.0504762	ADH1B,ADH4,DHDH,GSTM4,UGT2B10,UGT2B11,UGT2B28,UGT2B4,UGT2B7_x000D_
hsa00910	Nitrogen metabolism - Homo sapiens (human)	4	17	8221	311	0.00323425	0.0546411	CA2,CA8,CPS1,GLUD1_x000D_
hsa00230	Purine metabolism - Homo sapiens (human)	12	128	8221	311	0.00323959	0.0546411	ADCY2,GUCY1A2,NPR2,NT5C2,NT5E,NUDT16,PAPSS1,PDE1B,PDE3A,PDE6A,PDE7B,RRM2_x000D_
hsa00053	Ascorbate and aldarate metabolism - Homo sapiens (human)	5	30	8221	311	0.00490661	0.0775857	UGT2B10,UGT2B11,UGT2B28,UGT2B4,UGT2B7_x000D_
hsa05207	Chemical carcinogenesis - receptor activation - Homo sapiens (human)	16	212	8221	311	0.00650765	0.0968492	ADCY2,BCL2,CACNA1D,ESR2,FGF10,GNAI1,GSTM4,MAP2K2,PAQR5,PIK3R3,PRKCA,UGT2B10,UGT2B11,UGT2B28,UGT2B4,UGT2B7_x000D_
hsa05032	Morphine addiction - Homo sapiens (human)	9	91	8221	311	0.00727377	0.0972739	ADCY2,GABBR1,GABRA4,GNAI1,KCNJ3,PDE1B,PDE3A,PDE7B,PRKCA_x000D_
hsa04930	Type II diabetes mellitus - Homo sapiens (human)	6	46	8221	311	0.00730516	0.0972739	CACNA1D,PDX1,PIK3R3,PRKCE,SLC2A2,SOCS1_x000D_
hsa04072	Phospholipase D signaling pathway - Homo sapiens (human)	12	148	8221	311	0.0102026	0.123593	ADCY2,AVPR1A,DGKE,DGKG,LPAR3,MAP2K2,MRAS,PDGFRA,PIK3CG,PIK3R3,PRKCA,SHC4_x000D_
hsa00983	Drug metabolism - other enzymes - Homo sapiens (human)	8	80	8221	311	0.0104387	0.123593	DPYS,GSTM4,RRM2,UGT2B10,UGT2B11,UGT2B28,UGT2B4,UGT2B7_x000D_
hsa00350	Tyrosine metabolism - Homo sapiens (human)	5	36	8221	311	0.0107941	0.123593	ADH1B,ADH4,FAH,TAT,TYRP1_x000D_
hsa04024	cAMP signaling pathway - Homo sapiens (human)	16	225	8221	311	0.0112357	0.123593	ADCY2,ARAP3,BDNF,CACNA1D,DRD5,GABBR1,GLI3,GNAI1,GRIN2A,GRIN2B,MAP2K2,NPY1R,PDE3A,PIK3R3,PTCH1,SSTR2_x000D_
hsa04015	Rap1 signaling pathway - Homo sapiens (human)	15	210	8221	311	0.0133516	0.13277	ADCY2,ARAP3,FGF10,FGFR4,GNAI1,GRIN2A,GRIN2B,LPAR3,MAGI2,MAP2K2,MRAS,PDGFRA,PGF,PIK3R3,PRKCA_x000D_
hsa04921	Oxytocin signaling pathway - Homo sapiens (human)	12	154	8221	311	0.0137078	0.13277	ADCY2,CACNA1D,CACNA2D1,CACNA2D3,CACNG4,GNAI1,GUCY1A2,KCNJ3,MAP2K2,NPR2,PIK3CG,PRKCA_x000D_
hsa04972	Pancreatic secretion - Homo sapiens (human)	9	102	8221	311	0.0148412	0.13277	ADCY2,CA2,CLCA1,CPB2,KCNMA1,PLA2G10,PNLIPRP2,PRKCA,SLC12A2_x000D_
hsa04924	Renin secretion - Homo sapiens (human)	7	69	8221	311	0.0150193	0.13277	CACNA1D,CLCA1,GNAI1,GUCY1A2,KCNMA1,PDE1B,PDE3A_x000D_
hsa04935	Growth hormone synthesis, secretion and action - Homo sapiens (human)	10	120	8221	311	0.0152904	0.13277	ADCY2,CACNA1D,GNAI1,MAP2K2,PIK3R3,PRKCA,SHC4,SOCS1,SSTR2,SSTR3_x000D_
hsa04950	Maturity onset diabetes of the young - Homo sapiens (human)	4	26	8221	311	0.0155527	0.13277	NEUROD1,PDX1,RFX6,SLC2A2_x000D_
hsa04911	Insulin secretion - Homo sapiens (human)	8	86	8221	311	0.0157434	0.13277	ADCY2,CACNA1D,KCNMA1,KCNMB1,KCNN2,PDX1,PRKCA,SLC2A2_x000D_
hsa00860	Porphyrin metabolism - Homo sapiens (human)	5	43	8221	311	0.0222588	0.18166	UGT2B10,UGT2B11,UGT2B28,UGT2B4,UGT2B7_x000D_
hsa04022	cGMP-PKG signaling pathway - Homo sapiens (human)	12	167	8221	311	0.024381	0.192762	ADCY2,CACNA1D,GNAI1,GTF2I,GUCY1A2,KCNMA1,KCNMB1,MAP2K2,NPR2,PDE3A,PIK3CG,PRKCE_x000D_
hsa00410	beta-Alanine metabolism - Homo sapiens (human)	4	31	8221	311	0.0282598	0.210183	ABAT,DPYS,GAD2,GADL1_x000D_
hsa05414	Dilated cardiomyopathy - Homo sapiens (human)	8	96	8221	311	0.0285344	0.210183	ADCY2,CACNA1D,CACNA2D1,CACNA2D3,CACNG4,ITGA8,ITGB8,TPM2_x000D_
hsa00140	Steroid hormone biosynthesis - Homo sapiens (human)	6	62	8221	311	0.0290767	0.210183	CYP7A1,UGT2B10,UGT2B11,UGT2B28,UGT2B4,UGT2B7_x000D_
hsa04713	Circadian entrainment - Homo sapiens (human)	8	97	8221	311	0.0301194	0.211673	ADCY2,CACNA1D,GNAI1,GRIN2A,GRIN2B,GUCY1A2,KCNJ3,PRKCA_x000D_
hsa05231	Choline metabolism in cancer - Homo sapiens (human)	8	98	8221	311	0.0317641	0.217197	DGKE,DGKG,MAP2K2,PDGFRA,PIK3R3,PRKCA,SLC22A4,SLC44A5_x000D_
hsa04514	Cell adhesion molecules - Homo sapiens (human)	11	157	8221	311	0.0356193	0.237149	CDH4,HLA-DQB1,ITGA8,ITGB8,NLGN1,NTNG2,PECAM1,PTPRD,SLITRK3,SLITRK4,VCAM1_x000D_
hsa05030	Cocaine addiction - Homo sapiens (human)	5	49	8221	311	0.0367635	0.238491	BDNF,GNAI1,GRIN2A,GRIN2B,SLC18A1_x000D_
hsa04610	Complement and coagulation cascades - Homo sapiens (human)	7	86	8221	311	0.0436998	0.276401	CPB2,F12,F13B,F2RL2,F8,PLAT,VTN_x000D_
hsa04151	PI3K-Akt signaling pathway - Homo sapiens (human)	20	354	8221	311	0.0470278	0.27892	BCL2,BDNF,FGF10,FGFR4,ITGA8,ITGB8,LPAR3,MAGI2,MAP2K2,NTF3,PDGFRA,PGF,PIK3CG,PIK3R3,PKN1,PRKCA,RELN,SGK3,SPP1,VTN_x000D_
hsa04917	Prolactin signaling pathway - Homo sapiens (human)	6	70	8221	311	0.0484262	0.27892	ESR2,MAP2K2,PIK3R3,SHC4,SLC2A2,SOCS1_x000D_
hsa04512	ECM-receptor interaction - Homo sapiens (human)	7	88	8221	311	0.0484892	0.27892	FREM2,ITGA8,ITGB8,NPNT,RELN,SPP1,VTN_x000D_
hsa00220	Arginine biosynthesis - Homo sapiens (human)	3	22	8221	311	0.0485078	0.27892	ACY1,CPS1,GLUD1_x000D_
hsa00250	Alanine, aspartate and glutamate metabolism - Homo sapiens (human)	4	37	8221	311	0.0497997	0.279985	ABAT,CPS1,GAD2,GLUD1_x000D_
hsa05410	Hypertrophic cardiomyopathy - Homo sapiens (human)	7	90	8221	311	0.0536005	0.292156	CACNA1D,CACNA2D1,CACNA2D3,CACNG4,ITGA8,ITGB8,TPM2_x000D_
hsa04964	Proximal tubule bicarbonate reclamation - Homo sapiens (human)	3	23	8221	311	0.0542741	0.292156	CA2,GLUD1,SLC38A3_x000D_
hsa04977	Vitamin digestion and absorption - Homo sapiens (human)	3	24	8221	311	0.0603522	0.314643	CUBN,LRAT,SLC23A1_x000D_
hsa00480	Glutathione metabolism - Homo sapiens (human)	5	57	8221	311	0.0634733	0.314643	ANPEP,GPX2,GSTM4,ODC1,RRM2_x000D_
hsa04014	Ras signaling pathway - Homo sapiens (human)	14	236	8221	311	0.063635	0.314643	BDNF,FGF10,FGFR4,GRIN2A,GRIN2B,MAP2K2,MRAS,NTF3,PDGFRA,PGF,PIK3R3,PLA2G10,PRKCA,SHC4_x000D_
hsa04725	Cholinergic synapse - Homo sapiens (human)	8	113	8221	311	0.0640845	0.314643	ADCY2,BCL2,CACNA1D,GNAI1,KCNJ3,PIK3CG,PIK3R3,PRKCA_x000D_
hsa04261	Adrenergic signaling in cardiomyocytes - Homo sapiens (human)	10	154	8221	311	0.0667606	0.314643	ADCY2,BCL2,CACNA1D,CACNA2D1,CACNA2D3,CACNG4,GNAI1,PIK3CG,PRKCA,TPM2_x000D_
hsa04724	Glutamatergic synapse - Homo sapiens (human)	8	114	8221	311	0.0667742	0.314643	ADCY2,CACNA1D,GNAI1,GRIN2A,GRIN2B,KCNJ3,PRKCA,SLC38A3_x000D_
hsa04971	Gastric acid secretion - Homo sapiens (human)	6	76	8221	311	0.067157	0.314643	ADCY2,CA2,GNAI1,KCNK10,PRKCA,SSTR2_x000D_
hsa04726	Serotonergic synapse - Homo sapiens (human)	8	115	8221	311	0.0695327	0.319129	CACNA1D,CYP2C18,CYP2C19,GNAI1,KCNJ3,KCNN2,PRKCA,SLC18A1_x000D_
hsa05412	Arrhythmogenic right ventricular cardiomyopathy - Homo sapiens (human)	6	77	8221	311	0.0706372	0.319129	CACNA1D,CACNA2D1,CACNA2D3,CACNG4,ITGA8,ITGB8_x000D_
hsa00380	Tryptophan metabolism - Homo sapiens (human)	4	42	8221	311	0.0730438	0.321222	AADAT,ALDH8A1,AOC1,KYNU_x000D_
hsa04915	Estrogen signaling pathway - Homo sapiens (human)	9	138	8221	311	0.0777535	0.321222	ADCY2,BCL2,ESR2,GABBR1,GNAI1,KCNJ3,MAP2K2,PIK3R3,SHC4_x000D_
hsa01521	EGFR tyrosine kinase inhibitor resistance - Homo sapiens (human)	6	79	8221	311	0.0779044	0.321222	BCL2,MAP2K2,PDGFRA,PIK3R3,PRKCA,SHC4_x000D_
hsa00071	Fatty acid degradation - Homo sapiens (human)	4	43	8221	311	0.0782526	0.321222	ACSL6,ADH1B,ADH4,CYP2U1_x000D_
hsa00590	Arachidonic acid metabolism - Homo sapiens (human)	5	61	8221	311	0.0800409	0.321222	CYP2C19,CYP2U1,CYP4F3,PLA2G10,PTGIS_x000D_
hsa00601	Glycosphingolipid biosynthesis - lacto and neolacto series - Homo sapiens (human)	3	27	8221	311	0.0803698	0.321222	B3GALT5,FUT5,ST3GAL6_x000D_
hsa00650	Butanoate metabolism - Homo sapiens (human)	3	27	8221	311	0.0803698	0.321222	ABAT,GAD2,HMGCLL1_x000D_
hsa04071	Sphingolipid signaling pathway - Homo sapiens (human)	8	119	8221	311	0.0812577	0.321222	BCL2,GNAI1,MAP2K2,PIK3R3,PRKCA,PRKCE,S1PR3,SPTLC3_x000D_
hsa04510	Focal adhesion - Homo sapiens (human)	12	203	8221	311	0.0835107	0.323961	BCL2,ITGA8,ITGB8,PARVB,PDGFRA,PGF,PIK3R3,PRKCA,RELN,SHC4,SPP1,VTN_x000D_
hsa00561	Glycerolipid metabolism - Homo sapiens (human)	5	62	8221	311	0.0845115	0.323961	DGKE,DGKG,MBOAT2,PNLIPRP2,TKFC_x000D_
hsa00514	Other types of O-glycan biosynthesis - Homo sapiens (human)	4	47	8221	311	0.100858	0.375251	GALNT13,GALNT5,ST6GAL1,ST6GAL2_x000D_
hsa04973	Carbohydrate digestion and absorption - Homo sapiens (human)	4	47	8221	311	0.100858	0.375251	CACNA1D,PIK3R3,SLC2A2,SLC5A1_x000D_
hsa04310	Wnt signaling pathway - Homo sapiens (human)	10	170	8221	311	0.110368	0.403023	CTNND2,FRAT1,FZD7,LGR6,PORCN,PRKCA,ROR1,SFRP5,WIF1,ZNRF3_x000D_
hsa05226	Gastric cancer - Homo sapiens (human)	9	149	8221	311	0.111508	0.403023	BCL2,FGF10,FRAT1,FZD7,MAP2K2,MUC2,PIK3R3,REG4,SHC4_x000D_
hsa04926	Relaxin signaling pathway - Homo sapiens (human)	8	129	8221	311	0.115376	0.406055	ADCY2,COL3A1,GNAI1,MAP2K2,MMP1,PIK3R3,PRKCA,SHC4_x000D_
hsa04540	Gap junction - Homo sapiens (human)	6	88	8221	311	0.115557	0.406055	ADCY2,GNAI1,GUCY1A2,MAP2K2,PDGFRA,PRKCA_x000D_
hsa05031	Amphetamine addiction - Homo sapiens (human)	5	69	8221	311	0.119327	0.413558	CACNA1D,GRIN2A,GRIN2B,PRKCA,SLC18A1_x000D_
hsa04979	Cholesterol metabolism - Homo sapiens (human)	4	51	8221	311	0.126113	0.428138	ABCA1,CYP7A1,LPA,LRP2_x000D_
hsa04728	Dopaminergic synapse - Homo sapiens (human)	8	132	8221	311	0.126918	0.428138	CACNA1D,DRD5,GNAI1,GRIN2A,GRIN2B,KCNJ3,PRKCA,SLC18A1_x000D_
hsa00120	Primary bile acid biosynthesis - Homo sapiens (human)	2	17	8221	311	0.133737	0.445205	CYP46A1,CYP7A1_x000D_
hsa01524	Platinum drug resistance - Homo sapiens (human)	5	73	8221	311	0.141813	0.465956	ABCC2,BCL2,FAS,GSTM4,PIK3R3_x000D_
hsa03320	PPAR signaling pathway - Homo sapiens (human)	5	75	8221	311	0.153699	0.468094	ACSL6,CYP7A1,FABP5,MMP1,SCD5_x000D_
hsa04918	Thyroid hormone synthesis - Homo sapiens (human)	5	75	8221	311	0.153699	0.468094	ADCY2,GPX2,LRP2,PRKCA,SERPINA7_x000D_
hsa05214	Glioma - Homo sapiens (human)	5	75	8221	311	0.153699	0.468094	MAP2K2,PDGFRA,PIK3R3,PRKCA,SHC4_x000D_
hsa00512	Mucin type O-glycan biosynthesis - Homo sapiens (human)	3	36	8221	311	0.154021	0.468094	B3GNT6,GALNT13,GALNT5_x000D_
hsa04350	TGF-beta signaling pathway - Homo sapiens (human)	6	96	8221	311	0.15539	0.468094	BMP5,BMP8A,GREM1,ID3,ID4,PITX2_x000D_
hsa04371	Apelin signaling pathway - Homo sapiens (human)	8	139	8221	311	0.156068	0.468094	ADCY2,GNAI1,MAP2K2,MRAS,PIK3CG,PLAT,PRKCE,SPP1_x000D_
hsa05418	Fluid shear stress and atherosclerosis - Homo sapiens (human)	8	139	8221	311	0.156068	0.468094	BCL2,GSTM4,IL1R2,PECAM1,PIK3R3,PLAT,TRPV4,VCAM1_x000D_
hsa01210	2-Oxocarboxylic acid metabolism - Homo sapiens (human)	2	19	8221	311	0.160245	0.468094	AADAT,ACY1_x000D_
hsa05215	Prostate cancer - Homo sapiens (human)	6	97	8221	311	0.160752	0.468094	BCL2,IL1R2,MAP2K2,PDGFRA,PIK3R3,PLAT_x000D_
hsa04340	Hedgehog signaling pathway - Homo sapiens (human)	4	56	8221	311	0.160965	0.468094	BCL2,GLI3,LRP2,PTCH1_x000D_
hsa05143	African trypanosomiasis - Homo sapiens (human)	3	37	8221	311	0.163217	0.46925	FAS,PRKCA,VCAM1_x000D_
hsa01522	Endocrine resistance - Homo sapiens (human)	6	98	8221	311	0.166193	0.472191	ADCY2,BCL2,ESR2,MAP2K2,PIK3R3,SHC4_x000D_
hsa00564	Glycerophospholipid metabolism - Homo sapiens (human)	6	99	8221	311	0.171711	0.472191	DGKE,DGKG,ETNK2,MBOAT2,PLA2G10,PLD3_x000D_
hsa00670	One carbon pool by folate - Homo sapiens (human)	2	20	8221	311	0.173834	0.472191	FTCD,MTHFD1_x000D_
hsa04919	Thyroid hormone signaling pathway - Homo sapiens (human)	7	121	8221	311	0.173913	0.472191	DIO1,MAP2K2,PIK3R3,PRKCA,SLC16A10,SLC16A2,TBC1D4_x000D_
hsa00240	Pyrimidine metabolism - Homo sapiens (human)	4	58	8221	311	0.175798	0.472191	DPYS,NT5C2,NT5E,RRM2_x000D_
hsa04923	Regulation of lipolysis in adipocytes - Homo sapiens (human)	4	58	8221	311	0.175798	0.472191	ADCY2,GNAI1,NPY1R,PIK3R3_x000D_
hsa04933	AGE-RAGE signaling pathway in diabetic complications - Homo sapiens (human)	6	100	8221	311	0.177305	0.472191	BCL2,COL3A1,PIK3R3,PRKCA,PRKCE,VCAM1_x000D_
hsa04916	Melanogenesis - Homo sapiens (human)	6	101	8221	311	0.182972	0.480242	ADCY2,FZD7,GNAI1,MAP2K2,PRKCA,TYRP1_x000D_
hsa00770	Pantothenate and CoA biosynthesis - Homo sapiens (human)	2	21	8221	311	0.1876	0.480242	DPYS,GADL1_x000D_
hsa04914	Progesterone-mediated oocyte maturation - Homo sapiens (human)	6	102	8221	311	0.188709	0.480242	ADCY2,CCNB3,CDC25C,CPEB1,GNAI1,PIK3R3_x000D_
hsa05146	Amoebiasis - Homo sapiens (human)	6	102	8221	311	0.188709	0.480242	COL3A1,IL1R2,MUC2,PIK3R3,PRKCA,SERPINB13_x000D_
hsa04730	Long-term depression - Homo sapiens (human)	4	60	8221	311	0.191075	0.480242	GNAI1,GUCY1A2,MAP2K2,PRKCA_x000D_
hsa05033	Nicotine addiction - Homo sapiens (human)	3	40	8221	311	0.191717	0.480242	GABRA4,GRIN2A,GRIN2B_x000D_
hsa00340	Histidine metabolism - Homo sapiens (human)	2	22	8221	311	0.201509	0.499821	AOC1,FTCD_x000D_
hsa04928	Parathyroid hormone synthesis, secretion and action - Homo sapiens (human)	6	106	8221	311	0.212331	0.520504	ADCY2,BCL2,GNAI1,MMP16,NR4A2,PRKCA_x000D_
hsa04614	Renin-angiotensin system - Homo sapiens (human)	2	23	8221	311	0.215531	0.520504	ANPEP,MME_x000D_
hsa04940	Type I diabetes mellitus - Homo sapiens (human)	3	43	8221	311	0.221346	0.520504	FAS,GAD2,HLA-DQB1_x000D_
hsa04975	Fat digestion and absorption - Homo sapiens (human)	3	43	8221	311	0.221346	0.520504	ABCA1,PLA2G10,PNLIPRP2_x000D_
hsa01240	Biosynthesis of cofactors - Homo sapiens (human)	8	153	8221	311	0.222667	0.520504	KYNU,MTHFD1,PNPO,UGT2B10,UGT2B11,UGT2B28,UGT2B4,UGT2B7_x000D_
hsa04010	MAPK signaling pathway - Homo sapiens (human)	14	294	8221	311	0.223301	0.520504	BDNF,CACNA1D,CACNA2D1,CACNA2D3,CACNG4,FAS,FGF10,FGFR4,MAP2K2,MRAS,NTF3,PDGFRA,PGF,PRKCA_x000D_
hsa04742	Taste transduction - Homo sapiens (human)	5	86	8221	311	0.225552	0.520504	GABBR1,GABRA4,PDE1B,SCN3A,SCN9A_x000D_
hsa04080	Neuroactive ligand-receptor interaction - Homo sapiens (human)	17	367	8221	311	0.226306	0.520504	AVPR1A,CALCRL,DRD5,F2RL2,GABBR1,GABRA4,GRIN2A,GRIN2B,GZMA,LPAR3,NMUR1,NPY1R,PENK,S1PR3,SSTR2,SSTR3,UTS2_x000D_
hsa00534	Glycosaminoglycan biosynthesis - heparan sulfate / heparin - Homo sapiens (human)	2	24	8221	311	0.229639	0.523411	HS3ST3A1,HS6ST3_x000D_
hsa04260	Cardiac muscle contraction - Homo sapiens (human)	5	87	8221	311	0.232538	0.525286	CACNA1D,CACNA2D1,CACNA2D3,CACNG4,TPM2_x000D_
hsa02010	ABC transporters - Homo sapiens (human)	3	45	8221	311	0.24158	0.540882	ABCA1,ABCB4,ABCC2_x000D_
hsa04720	Long-term potentiation - Homo sapiens (human)	4	67	8221	311	0.247414	0.549085	GRIN2A,GRIN2B,MAP2K2,PRKCA_x000D_
hsa04970	Salivary secretion - Homo sapiens (human)	5	92	8221	311	0.268317	0.589458	ADCY2,GUCY1A2,KCNMA1,PRKCA,SLC12A2_x000D_
hsa01040	Biosynthesis of unsaturated fatty acids - Homo sapiens (human)	2	27	8221	311	0.272215	0.589458	ELOVL4,SCD5_x000D_
hsa05230	Central carbon metabolism in cancer - Homo sapiens (human)	4	70	8221	311	0.272595	0.589458	MAP2K2,PDGFRA,PIK3R3,SLC2A2_x000D_
hsa05170	Human immunodeficiency virus 1 infection - Homo sapiens (human)	10	212	8221	311	0.28177	0.604134	AP1S3,BCL2,CCNB3,CDC25C,FAS,GNAI1,MAP2K2,PIK3R3,PRKCA,WEE2_x000D_
hsa05218	Melanoma - Homo sapiens (human)	4	72	8221	311	0.28962	0.611153	FGF10,MAP2K2,PDGFRA,PIK3R3_x000D_
hsa00510	N-Glycan biosynthesis - Homo sapiens (human)	3	50	8221	311	0.293256	0.611153	MAN1C1,ST6GAL1,ST6GAL2_x000D_
hsa04722	Neurotrophin signaling pathway - Homo sapiens (human)	6	119	8221	311	0.295006	0.611153	BCL2,BDNF,MAP2K2,NTF3,PIK3R3,SHC4_x000D_
hsa04550	Signaling pathways regulating pluripotency of stem cells - Homo sapiens (human)	7	143	8221	311	0.297145	0.611153	FGFR4,FZD7,ID3,ID4,ISL1,MAP2K2,PIK3R3_x000D_
hsa04115	p53 signaling pathway - Homo sapiens (human)	4	73	8221	311	0.298189	0.611153	BCL2,FAS,RRM2,SESN3_x000D_
hsa04020	Calcium signaling pathway - Homo sapiens (human)	11	240	8221	311	0.299538	0.611153	ADCY2,AVPR1A,CACNA1D,DRD5,FGF10,FGFR4,GRIN2A,MCOLN3,PDE1B,PDGFRA,PRKCA_x000D_
hsa04750	Inflammatory mediator regulation of TRP channels - Homo sapiens (human)	5	98	8221	311	0.312678	0.626943	ADCY2,PIK3R3,PRKCA,PRKCE,TRPV4_x000D_
hsa04925	Aldosterone synthesis and secretion - Homo sapiens (human)	5	98	8221	311	0.312678	0.626943	ADCY2,CACNA1D,NR4A2,PRKCA,PRKCE_x000D_
hsa00591	Linoleic acid metabolism - Homo sapiens (human)	2	30	8221	311	0.31471	0.626943	CYP2C19,PLA2G10_x000D_
hsa05224	Breast cancer - Homo sapiens (human)	7	147	8221	311	0.321505	0.635474	ESR2,FGF10,FRAT1,FZD7,MAP2K2,PIK3R3,SHC4_x000D_
hsa00600	Sphingolipid metabolism - Homo sapiens (human)	3	53	8221	311	0.324636	0.636689	B4GALNT1,NEU3,SPTLC3_x000D_
hsa04611	Platelet activation - Homo sapiens (human)	6	124	8221	311	0.328443	0.6392	ADCY2,COL3A1,GNAI1,GUCY1A2,PIK3CG,PIK3R3_x000D_
hsa03460	Fanconi anemia pathway - Homo sapiens (human)	3	54	8221	311	0.335108	0.647192	CENPS,FANCE,FANCI_x000D_
hsa03018	RNA degradation - Homo sapiens (human)	4	79	8221	311	0.350073	0.670972	EXOSC2,EXOSC6,NUDT16,PABPC1L_x000D_
hsa01212	Fatty acid metabolism - Homo sapiens (human)	3	57	8221	311	0.366449	0.697079	ACSL6,ELOVL4,SCD5_x000D_
hsa05205	Proteoglycans in cancer - Homo sapiens (human)	9	205	8221	311	0.37212	0.702585	FAS,FZD7,MAP2K2,MRAS,PIK3R3,PRKCA,PTCH1,TIMP3,VTN_x000D_
hsa04146	Peroxisome - Homo sapiens (human)	4	82	8221	311	0.376109	0.704857	ACSL6,HMGCLL1,MPV17L,PEX5L_x000D_
hsa04370	VEGF signaling pathway - Homo sapiens (human)	3	59	8221	311	0.387212	0.716337	MAP2K2,PIK3R3,PRKCA_x000D_
hsa04931	Insulin resistance - Homo sapiens (human)	5	108	8221	311	0.38825	0.716337	PIK3R3,PPP1R3C,PRKCE,SLC2A2,TBC1D4_x000D_
hsa05206	MicroRNAs in cancer - Homo sapiens (human)	13	310	8221	311	0.391544	0.716337	BCL2,CDC25C,MAP2K2,MMP16,PDGFRA,PIK3R3,PRKCA,PRKCE,SHC4,SOCS1,SOX4,TIMP3,ZEB2_x000D_
hsa00500	Starch and sucrose metabolism - Homo sapiens (human)	2	36	8221	311	0.397612	0.716337	GBA3,GYG2_x000D_
hsa00760	Nicotinate and nicotinamide metabolism - Homo sapiens (human)	2	36	8221	311	0.397612	0.716337	NT5C2,NT5E_x000D_
hsa01232	Nucleotide metabolism - Homo sapiens (human)	4	85	8221	311	0.402055	0.716337	NT5C2,NT5E,NUDT16,RRM2_x000D_
hsa04012	ErbB signaling pathway - Homo sapiens (human)	4	85	8221	311	0.402055	0.716337	MAP2K2,PIK3R3,PRKCA,SHC4_x000D_
hsa04210	Apoptosis - Homo sapiens (human)	6	136	8221	311	0.410071	0.719908	BCL2,FAS,MAP2K2,PIK3R3,PTPN13,SPTA1_x000D_
hsa04960	Aldosterone-regulated sodium reabsorption - Homo sapiens (human)	2	37	8221	311	0.411006	0.719908	PIK3R3,PRKCA_x000D_
hsa05034	Alcoholism - Homo sapiens (human)	8	187	8221	311	0.412595	0.719908	BDNF,GNAI1,GRIN2A,GRIN2B,H4C11,H4C8,SHC4,SLC18A1_x000D_
hsa05145	Toxoplasmosis - Homo sapiens (human)	5	112	8221	311	0.418492	0.725195	BCL2,GNAI1,HLA-DQB1,PIK3CG,SOCS1_x000D_
hsa05330	Allograft rejection - Homo sapiens (human)	2	38	8221	311	0.424252	0.727077	FAS,HLA-DQB1_x000D_
hsa00310	Lysine degradation - Homo sapiens (human)	3	63	8221	311	0.428199	0.727077	AADAT,AASS,SUV39H1_x000D_
hsa05217	Basal cell carcinoma - Homo sapiens (human)	3	63	8221	311	0.428199	0.727077	FZD7,GLI3,PTCH1_x000D_
hsa04670	Leukocyte transendothelial migration - Homo sapiens (human)	5	114	8221	311	0.433528	0.731217	GNAI1,PECAM1,PIK3R3,PRKCA,VCAM1_x000D_
hsa05200	Pathways in cancer - Homo sapiens (human)	21	531	8221	311	0.448961	0.752233	ADCY2,BCL2,ESR2,FAS,FGF10,FGFR4,FRAT1,FZD7,GLI3,GNAI1,GSTM4,LPAR3,MAP2K2,MMP1,PDGFRA,PGF,PIK3R3,PRKCA,PTCH1,RUNX1T1,STAT4_x000D_
hsa05225	Hepatocellular carcinoma - Homo sapiens (human)	7	168	8221	311	0.452204	0.752682	FRAT1,FZD7,GSTM4,MAP2K2,PIK3R3,PRKCA,SHC4_x000D_
hsa05017	Spinocerebellar ataxia - Homo sapiens (human)	6	143	8221	311	0.457471	0.756472	GRIN2A,GRIN2B,PIK3R3,PRKCA,RELN,TRPC3_x000D_
hsa05219	Bladder cancer - Homo sapiens (human)	2	41	8221	311	0.463028	0.760689	MAP2K2,MMP1_x000D_
hsa05221	Acute myeloid leukemia - Homo sapiens (human)	3	67	8221	311	0.468183	0.762296	MAP2K2,PIK3R3,RUNX1T1_x000D_
hsa04912	GnRH signaling pathway - Homo sapiens (human)	4	93	8221	311	0.470032	0.762296	ADCY2,CACNA1D,MAP2K2,PRKCA_x000D_
hsa05332	Graft-versus-host disease - Homo sapiens (human)	2	42	8221	311	0.475612	0.765385	FAS,HLA-DQB1_x000D_
hsa04664	Fc epsilon RI signaling pathway - Homo sapiens (human)	3	68	8221	311	0.477987	0.765385	MAP2K2,PIK3R3,PRKCA_x000D_
hsa04723	Retrograde endocannabinoid signaling - Homo sapiens (human)	6	148	8221	311	0.490781	0.780929	ADCY2,CACNA1D,GABRA4,GNAI1,KCNJ3,PRKCA_x000D_
hsa04810	Regulation of actin cytoskeleton - Homo sapiens (human)	9	229	8221	311	0.502163	0.790392	FGF10,FGFR4,ITGA8,ITGB8,MAP2K2,MRAS,MYH11,PDGFRA,PIK3R3_x000D_
hsa04070	Phosphatidylinositol signaling system - Homo sapiens (human)	4	97	8221	311	0.502977	0.790392	DGKE,DGKG,PIK3R3,PRKCA_x000D_
hsa05223	Non-small cell lung cancer - Homo sapiens (human)	3	72	8221	311	0.516326	0.805739	MAP2K2,PIK3R3,PRKCA_x000D_
hsa04640	Hematopoietic cell lineage - Homo sapiens (human)	4	99	8221	311	0.519113	0.805739	ANPEP,HLA-DQB1,IL1R2,MME_x000D_
hsa00620	Pyruvate metabolism - Homo sapiens (human)	2	47	8221	311	0.535747	0.820628	ADH1B,ADH4_x000D_
hsa04934	Cushing syndrome - Homo sapiens (human)	6	155	8221	311	0.536231	0.820628	ADCY2,CACNA1D,FZD7,GNAI1,MAP2K2,WDR5B_x000D_
hsa04150	mTOR signaling pathway - Homo sapiens (human)	6	156	8221	311	0.542587	0.820628	CASTOR1,FZD7,MAP2K2,PIK3R3,PRKCA,TTI1_x000D_
hsa04218	Cellular senescence - Homo sapiens (human)	6	156	8221	311	0.542587	0.820628	CACNA1D,CCNB3,MAP2K2,MRAS,PIK3R3,TRPV4_x000D_
hsa00280	Valine, leucine and isoleucine degradation - Homo sapiens (human)	2	48	8221	311	0.547195	0.820628	ABAT,HMGCLL1_x000D_
hsa05220	Chronic myeloid leukemia - Homo sapiens (human)	3	76	8221	311	0.553111	0.820628	MAP2K2,PIK3R3,SHC4_x000D_
hsa04650	Natural killer cell mediated cytotoxicity - Homo sapiens (human)	5	131	8221	311	0.556303	0.820628	FAS,MAP2K2,PIK3R3,PRKCA,SHC4_x000D_
hsa05100	Bacterial invasion of epithelial cells - Homo sapiens (human)	3	77	8221	311	0.562046	0.820628	ARHGEF26,PIK3R3,SHC4_x000D_
hsa00330	Arginine and proline metabolism - Homo sapiens (human)	2	50	8221	311	0.569494	0.820628	AOC1,ODC1_x000D_
hsa00565	Ether lipid metabolism - Homo sapiens (human)	2	50	8221	311	0.569494	0.820628	PLA2G10,PLD3_x000D_
hsa05110	Vibrio cholerae infection - Homo sapiens (human)	2	50	8221	311	0.569494	0.820628	PRKCA,SLC12A2_x000D_
hsa05144	Malaria - Homo sapiens (human)	2	50	8221	311	0.569494	0.820628	PECAM1,VCAM1_x000D_
hsa04721	Synaptic vesicle cycle - Homo sapiens (human)	3	78	8221	311	0.570872	0.820628	SLC18A1,SLC6A1,UNC13C_x000D_
hsa05161	Hepatitis B - Homo sapiens (human)	6	162	8221	311	0.57989	0.828883	BCL2,FAS,MAP2K2,PIK3R3,PRKCA,STAT4_x000D_
hsa05322	Systemic lupus erythematosus - Homo sapiens (human)	5	136	8221	311	0.589916	0.836061	GRIN2A,GRIN2B,H4C11,H4C8,HLA-DQB1_x000D_
hsa04066	HIF-1 signaling pathway - Homo sapiens (human)	4	109	8221	311	0.595773	0.836061	BCL2,MAP2K2,PIK3R3,PRKCA_x000D_
hsa04910	Insulin signaling pathway - Homo sapiens (human)	5	137	8221	311	0.59647	0.836061	MAP2K2,PIK3R3,PPP1R3C,SHC4,SOCS1_x000D_
hsa05202	Transcriptional misregulation in cancer - Homo sapiens (human)	7	193	8221	311	0.59988	0.836061	CDK14,IL1R2,MYCN,PAX3,PBX3,PLAT,RUNX1T1_x000D_
hsa05320	Autoimmune thyroid disease - Homo sapiens (human)	2	53	8221	311	0.601435	0.836061	FAS,HLA-DQB1_x000D_
hsa05022	Pathways of neurodegeneration - multiple diseases - Homo sapiens (human)	17	476	8221	311	0.634319	0.876425	BCL2,BDNF,CACNA1D,DNAH12,FAS,FRAT1,FZD7,GPX2,GRIN2A,GRIN2B,KLC2,LRRK2,MAP2K2,NEFH,PRKCA,TRPC3,UCHL1_x000D_
hsa05210	Colorectal cancer - Homo sapiens (human)	3	86	8221	311	0.6374	0.876425	BCL2,MAP2K2,PIK3R3_x000D_
hsa05213	Endometrial cancer - Homo sapiens (human)	2	58	8221	311	0.650643	0.889798	MAP2K2,PIK3R3_x000D_
hsa04211	Longevity regulating pathway - Homo sapiens (human)	3	89	8221	311	0.660417	0.893505	ADCY2,PIK3R3,SESN3_x000D_
hsa05235	PD-L1 expression and PD-1 checkpoint pathway in cancer - Homo sapiens (human)	3	89	8221	311	0.660417	0.893505	BATF3,MAP2K2,PIK3R3_x000D_
hsa04978	Mineral absorption - Homo sapiens (human)	2	60	8221	311	0.668932	0.900212	SLC5A1,SLC6A19_x000D_
hsa04213	Longevity regulating pathway - multiple species - Homo sapiens (human)	2	62	8221	311	0.686442	0.918888	ADCY2,PIK3R3_x000D_
hsa05417	Lipid and atherosclerosis - Homo sapiens (human)	7	215	8221	311	0.710836	0.937256	ABCA1,BCL2,FAS,MMP1,PIK3R3,PRKCA,VCAM1_x000D_
hsa04927	Cortisol synthesis and secretion - Homo sapiens (human)	2	65	8221	311	0.711277	0.937256	ADCY2,CACNA1D_x000D_
hsa05321	Inflammatory bowel disease - Homo sapiens (human)	2	65	8221	311	0.711277	0.937256	HLA-DQB1,STAT4_x000D_
hsa04666	Fc gamma R-mediated phagocytosis - Homo sapiens (human)	3	97	8221	311	0.716571	0.937904	PIK3R3,PRKCA,PRKCE_x000D_
hsa00010	Glycolysis / Gluconeogenesis - Homo sapiens (human)	2	66	8221	311	0.719183	0.937904	ADH1B,ADH4_x000D_
hsa04217	Necroptosis - Homo sapiens (human)	5	159	8221	311	0.724719	0.940277	BCL2,FAS,GLUD1,SPATA2L,STAT4_x000D_
hsa04068	FoxO signaling pathway - Homo sapiens (human)	4	131	8221	311	0.736311	0.946678	CCNB3,MAP2K2,PIK3R3,SGK3_x000D_
hsa04062	Chemokine signaling pathway - Homo sapiens (human)	6	192	8221	311	0.739946	0.946678	ADCY2,CXCL13,GNAI1,PIK3CG,PIK3R3,SHC4_x000D_
hsa05211	Renal cell carcinoma - Homo sapiens (human)	2	69	8221	311	0.741815	0.946678	MAP2K2,PIK3R3_x000D_
hsa05142	Chagas disease - Homo sapiens (human)	3	102	8221	311	0.747865	0.946678	FAS,GNAI1,PIK3R3_x000D_
hsa05163	Human cytomegalovirus infection - Homo sapiens (human)	7	225	8221	311	0.753897	0.946678	ADCY2,FAS,GNAI1,MAP2K2,PDGFRA,PIK3R3,PRKCA_x000D_
hsa04630	JAK-STAT signaling pathway - Homo sapiens (human)	5	166	8221	311	0.758782	0.946678	BCL2,PDGFRA,PIK3R3,SOCS1,STAT4_x000D_
hsa04064	NF-kappa B signaling pathway - Homo sapiens (human)	3	104	8221	311	0.759588	0.946678	BCL2,EDARADD,VCAM1_x000D_
hsa04620	Toll-like receptor signaling pathway - Homo sapiens (human)	3	104	8221	311	0.759588	0.946678	MAP2K2,PIK3R3,SPP1_x000D_
hsa00562	Inositol phosphate metabolism - Homo sapiens (human)	2	73	8221	311	0.769553	0.954397	PIK3CG,PLCH1_x000D_
hsa05162	Measles - Homo sapiens (human)	4	139	8221	311	0.777268	0.9563	BCL2,FAS,PIK3R3,SLAMF1_x000D_
hsa05164	Influenza A - Homo sapiens (human)	5	171	8221	311	0.781118	0.9563	FAS,HLA-DQB1,MAP2K2,PIK3R3,PRKCA_x000D_
hsa01230	Biosynthesis of amino acids - Homo sapiens (human)	2	75	8221	311	0.782427	0.9563	ACY1,CPS1_x000D_
hsa04140	Autophagy - animal - Homo sapiens (human)	4	141	8221	311	0.786687	0.956884	BCL2,MAP2K2,MRAS,PIK3R3_x000D_
hsa04936	Alcoholic liver disease - Homo sapiens (human)	4	142	8221	311	0.791277	0.957861	ADH1B,ADH4,FAS,SCD5_x000D_
hsa04668	TNF signaling pathway - Homo sapiens (human)	3	114	8221	311	0.811734	0.977946	FAS,PIK3R3,VCAM1_x000D_
hsa01200	Carbon metabolism - Homo sapiens (human)	3	115	8221	311	0.816384	0.978887	CPS1,GLUD1,TKFC_x000D_
hsa03008	Ribosome biogenesis in eukaryotes - Homo sapiens (human)	3	118	8221	311	0.829755	0.989247	RCL1,REXO5,RPP40_x000D_
hsa04662	B cell receptor signaling pathway - Homo sapiens (human)	2	84	8221	311	0.832845	0.989247	MAP2K2,PIK3R3_x000D_
hsa04390	Hippo signaling pathway - Homo sapiens (human)	4	157	8221	311	0.851037	0.994317	AMOT,BMP5,BMP8A,FZD7_x000D_
hsa05166	Human T-cell leukemia virus 1 infection - Homo sapiens (human)	6	222	8221	311	0.851285	0.994317	ADCY2,HLA-DQB1,IL1R2,MAP2K2,MSX1,PIK3R3_x000D_
hsa04613	Neutrophil extracellular trap formation - Homo sapiens (human)	5	190	8221	311	0.851669	0.994317	H4C11,H4C8,MAP2K2,PIK3R3,PRKCA_x000D_
hsa04110	Cell cycle - Homo sapiens (human)	3	127	8221	311	0.864971	0.994317	CCNB3,CDC25C,WEE2_x000D_
hsa05010	Alzheimer disease - Homo sapiens (human)	11	384	8221	311	0.867589	0.994317	CACNA1D,FAS,FRAT1,FZD7,GRIN2A,GRIN2B,KLC2,MAP2K2,MME,PIK3R3,SLC39A13_x000D_
hsa04658	Th1 and Th2 cell differentiation - Homo sapiens (human)	2	92	8221	311	0.86856	0.994317	HLA-DQB1,STAT4_x000D_
hsa05222	Small cell lung cancer - Homo sapiens (human)	2	92	8221	311	0.86856	0.994317	BCL2,PIK3R3_x000D_
hsa05323	Rheumatoid arthritis - Homo sapiens (human)	2	93	8221	311	0.872497	0.994317	HLA-DQB1,MMP1_x000D_
hsa04114	Oocyte meiosis - Homo sapiens (human)	3	131	8221	311	0.878459	0.994317	ADCY2,CDC25C,CPEB1_x000D_
hsa05168	Herpes simplex virus 1 infection - Homo sapiens (human)	15	512	8221	311	0.880909	0.994317	BCL2,FAS,HLA-DQB1,PIK3R3,ZNF311,ZNF34,ZNF578,ZNF582,ZNF620,ZNF630,ZNF777,ZNF792,ZNF829,ZNF860,ZNF879_x000D_
hsa05165	Human papillomavirus infection - Homo sapiens (human)	9	331	8221	311	0.885964	0.994317	FAS,FZD7,ITGA8,ITGB8,MAP2K2,PIK3R3,RELN,SPP1,VTN_x000D_
hsa04530	Tight junction - Homo sapiens (human)	4	169	8221	311	0.887819	0.994317	AMOT,CACNA1D,MYH11,PRKCE_x000D_
hsa05415	Diabetic cardiomyopathy - Homo sapiens (human)	5	203	8221	311	0.888204	0.994317	COL3A1,PDK2,PIK3R3,PRKCA,TBC1D4_x000D_
hsa05135	Yersinia infection - Homo sapiens (human)	3	137	8221	311	0.896455	0.996169	MAP2K2,PIK3R3,PKN1_x000D_
hsa04625	C-type lectin receptor signaling pathway - Homo sapiens (human)	2	104	8221	311	0.90918	0.996169	MRAS,PIK3R3_x000D_
hsa04660	T cell receptor signaling pathway - Homo sapiens (human)	2	104	8221	311	0.90918	0.996169	MAP2K2,PIK3R3_x000D_
hsa05132	Salmonella infection - Homo sapiens (human)	6	249	8221	311	0.91504	0.996169	ARHGEF26,BCL2,KLC2,MAP2K2,PIK3CG,PKN1_x000D_
hsa04922	Glucagon signaling pathway - Homo sapiens (human)	2	107	8221	311	0.917323	0.996169	ADCY2,SLC2A2_x000D_
hsa04144	Endocytosis - Homo sapiens (human)	6	251	8221	311	0.918646	0.996169	AGAP9,ARAP3,ARF5,FGFR4,PDGFRA,WASHC1_x000D_
hsa05167	Kaposi sarcoma-associated herpesvirus infection - Homo sapiens (human)	4	194	8221	311	0.939933	0.996169	FAS,MAP2K2,PIK3CG,PIK3R3_x000D_
hsa05160	Hepatitis C - Homo sapiens (human)	3	157	8221	311	0.940431	0.996169	FAS,MAP2K2,PIK3R3_x000D_
hsa05012	Parkinson disease - Homo sapiens (human)	6	266	8221	311	0.941692	0.996169	GNAI1,KLC2,LRRK2,SLC18A1,SLC39A13,UCHL1_x000D_
hsa05171	Coronavirus disease - COVID-19 - Homo sapiens (human)	5	232	8221	311	0.942964	0.996169	F13B,MMP1,PIK3R3,PRKCA,RPL17_x000D_
hsa04152	AMPK signaling pathway - Homo sapiens (human)	2	121	8221	311	0.947039	0.996169	PIK3R3,SCD5_x000D_
hsa05169	Epstein-Barr virus infection - Homo sapiens (human)	4	202	8221	311	0.951236	0.996169	BCL2,FAS,HLA-DQB1,PIK3R3_x000D_
hsa04380	Osteoclast differentiation - Homo sapiens (human)	2	128	8221	311	0.957777	0.996169	PIK3R3,SOCS1_x000D_
hsa04141	Protein processing in endoplasmic reticulum - Homo sapiens (human)	3	171	8221	311	0.960151	0.996169	BCL2,HYOU1,MAN1C1_x000D_
hsa05152	Tuberculosis - Homo sapiens (human)	3	180	8221	311	0.969402	0.996169	BCL2,CORO1A,HLA-DQB1_x000D_
hsa05020	Prion disease - Homo sapiens (human)	5	273	8221	311	0.979738	0.996169	CACNA1D,GRIN2A,GRIN2B,KLC2,PIK3R3_x000D_
hsa04145	Phagosome - Homo sapiens (human)	2	152	8221	311	0.980904	0.996169	CORO1A,HLA-DQB1_x000D_
hsa05130	Pathogenic Escherichia coli infection - Homo sapiens (human)	3	197	8221	311	0.981623	0.996169	FAS,MYH11,MYO5A_x000D_
hsa04932	Non-alcoholic fatty liver disease - Homo sapiens (human)	2	155	8221	311	0.982735	0.996169	FAS,PIK3R3_x000D_
hsa05203	Viral carcinogenesis - Homo sapiens (human)	3	204	8221	311	0.98516	0.996169	H4C11,H4C8,PIK3R3_x000D_
hsa05014	Amyotrophic lateral sclerosis - Homo sapiens (human)	7	364	8221	311	0.986643	0.996169	BCL2,DNAH12,GPX2,GRIN2A,GRIN2B,KLC2,NEFH_x000D_
hsa04060	Cytokine-cytokine receptor interaction - Homo sapiens (human)	5	295	8221	311	0.988757	0.996169	BMP5,BMP8A,CXCL13,FAS,IL1R2_x000D_
hsa05016	Huntington disease - Homo sapiens (human)	5	306	8221	311	0.991689	0.996169	BDNF,DNAH12,GPX2,GRIN2B,KLC2_x000D_
hsa05208	Chemical carcinogenesis - reactive oxygen species - Homo sapiens (human)	3	223	8221	311	0.991775	0.996169	GSTM4,MAP2K2,PIK3R3_x000D_
hsa04714	Thermogenesis - Homo sapiens (human)	3	232	8221	311	0.99381	0.996169	ACSL6,ADCY2,BMP8A_x000D_
hsa04621	NOD-like receptor signaling pathway - Homo sapiens (human)	2	186	8221	311	0.994011	0.996169	BCL2,PKN1_x000D_
hsa05131	Shigellosis - Homo sapiens (human)	3	247	8221	311	0.996169	0.996169	BCL2,PIK3R3,PRKCE_x000D_

## Sheet: KEGGup_mock_OA wo VILDA
keggid	kegg_name	sig_pw	n_pw	n_all	n_sig	p_hyper	q_hyper	genes_x000D_
hsa03320	PPAR signaling pathway - Homo sapiens (human)	15	75	8221	224	1.13565e-09	2.1918e-07	ACADM,ACSL1,ACSL5,APOA5,CPT1A,FABP1,FABP2,FABP6,FADS2,HMGCS2,LPL,PCK1,PLIN1,PLIN2,SLC27A2_x000D_
hsa01212	Fatty acid metabolism - Homo sapiens (human)	11	57	8221	224	2.94467e-07	2.8416e-05	ACAA2,ACADM,ACADS,ACADVL,ACSF3,ACSL1,ACSL5,CPT1A,ELOVL5,FADS2,HSD17B4_x000D_
hsa04978	Mineral absorption - Homo sapiens (human)	11	60	8221	224	5.08959e-07	3.2743e-05	ATP2B2,ATP2B4,MT1A,MT1E,MT1F,MT1G,MT1H,MT1M,MT1X,MT2A,TRPV6_x000D_
hsa00071	Fatty acid degradation - Homo sapiens (human)	8	43	8221	224	1.70709e-05	0.000823673	ACAA2,ACADM,ACADS,ACADVL,ACSL1,ACSL5,ADH6,CPT1A_x000D_
hsa04979	Cholesterol metabolism - Homo sapiens (human)	7	51	8221	224	0.000423461	0.0163456	APOA4,LIPA,LIPC,LIPG,LPL,NCEH1,TSPO_x000D_
hsa04064	NF-kappa B signaling pathway - Homo sapiens (human)	10	104	8221	224	0.000513196	0.0165078	BIRC3,CCL4,CCL4L2,CXCL8,GADD45B,ICAM1,LTB,LTBR,PLAU,RELB_x000D_
hsa04146	Peroxisome - Homo sapiens (human)	8	82	8221	224	0.00168724	0.0435182	ACSL1,ACSL5,BAAT,HAO2,HSD17B4,PEX11A,SLC27A2,SOD2_x000D_
hsa00280	Valine, leucine and isoleucine degradation - Homo sapiens (human)	6	48	8221	224	0.00180386	0.0435182	ACAA2,ACADM,ACADS,ACSF3,HMGCS2,MCEE_x000D_
hsa01040	Biosynthesis of unsaturated fatty acids - Homo sapiens (human)	4	27	8221	224	0.00575374	0.114809	BAAT,ELOVL5,FADS2,HSD17B4_x000D_
hsa04975	Fat digestion and absorption - Homo sapiens (human)	5	43	8221	224	0.00594867	0.114809	APOA4,FABP1,FABP2,MOGAT3,PLA2G2A_x000D_
hsa04931	Insulin resistance - Homo sapiens (human)	8	108	8221	224	0.00913318	0.160246	CPT1A,CREB3L3,G6PC1,INSR,PCK1,PPARGC1B,PTPRF,SLC27A2_x000D_
hsa00061	Fatty acid biosynthesis - Homo sapiens (human)	3	18	8221	224	0.0120357	0.180906	ACSF3,ACSL1,ACSL5_x000D_
hsa04913	Ovarian steroidogenesis - Homo sapiens (human)	5	51	8221	224	0.0121854	0.180906	CYP19A1,CYP2J2,HSD3B1,HSD3B2,INSR_x000D_
hsa00770	Pantothenate and CoA biosynthesis - Homo sapiens (human)	3	21	8221	224	0.0184781	0.245902	PANK1,VNN1,VNN2_x000D_
hsa04061	Viral protein interaction with cytokine and cytokine receptor - Homo sapiens (human)	7	100	8221	224	0.0191116	0.245902	CCL20,CCL4,CCL4L2,CXCL5,CXCL8,IL2RG,LTBR_x000D_
hsa00561	Glycerolipid metabolism - Homo sapiens (human)	5	62	8221	224	0.0264305	0.300787	LIPC,LIPG,LPL,MGLL,MOGAT3_x000D_
hsa04977	Vitamin digestion and absorption - Homo sapiens (human)	3	24	8221	224	0.0264942	0.300787	APOA4,RBP2,SLC19A3_x000D_
hsa04060	Cytokine-cytokine receptor interaction - Homo sapiens (human)	14	295	8221	224	0.0306468	0.313121	ACVRL1,CCL20,CCL4,CCL4L2,CXCL17,CXCL5,CXCL8,GDF15,GDF9,IL2RG,IL32,LTB,LTBR,TNFSF15_x000D_
hsa04927	Cortisol synthesis and secretion - Homo sapiens (human)	5	65	8221	224	0.0316191	0.313121	CREB3L3,HSD3B1,HSD3B2,ITPR3,NCEH1_x000D_
hsa00010	Glycolysis / Gluconeogenesis - Homo sapiens (human)	5	66	8221	224	0.0334805	0.313121	ADH6,FBP1,G6PC1,HK2,PCK1_x000D_
hsa04976	Bile secretion - Homo sapiens (human)	6	89	8221	224	0.0341736	0.313121	BAAT,NCEH1,NR1H4,SLC10A2,SLC51A,SLCO1A2_x000D_
hsa04668	TNF signaling pathway - Homo sapiens (human)	7	114	8221	224	0.0358388	0.313121	BIRC3,CCL20,CREB3L3,CXCL5,EDN1,ICAM1,RIPK3_x000D_
hsa01200	Carbon metabolism - Homo sapiens (human)	7	115	8221	224	0.0373149	0.313121	ACADS,FBP1,GPT,HAO2,HK2,MCEE,SDS_x000D_
hsa04920	Adipocytokine signaling pathway - Homo sapiens (human)	5	69	8221	224	0.0394679	0.316845	ACSL1,ACSL5,CPT1A,G6PC1,PCK1_x000D_
hsa05323	Rheumatoid arthritis - Homo sapiens (human)	6	93	8221	224	0.0410422	0.316845	CCL20,CXCL5,CXCL8,HLA-DRA,ICAM1,LTB_x000D_
hsa04925	Aldosterone synthesis and secretion - Homo sapiens (human)	6	98	8221	224	0.0507777	0.358933	ATP2B2,ATP2B4,CREB3L3,HSD3B1,HSD3B2,ITPR3_x000D_
hsa00052	Galactose metabolism - Homo sapiens (human)	3	31	8221	224	0.0512581	0.358933	G6PC1,HK2,MGAM2_x000D_
hsa01100	Metabolic pathways - Homo sapiens (human)	52	1541	8221	224	0.0520732	0.358933	ACAA2,ACADM,ACADS,ACADVL,ACSF3,ACSL1,ACSL5,ADA,ADH6,AKR1C1,ALPI,B4GALT5,BAAT,BHMT2,CYP19A1,CYP2J2,DHCR7,ELOVL5,ETNK1,FADS2,FBP1,FHIT,G6PC1,GALNT2,GDA,GFUS,GPT,GPX3,HAO2,HK2,HMGCS2,HSD17B4,HSD3B1,HSD3B2,IMPDH1,LIPC,LIPG,LPCAT1,MCEE,MGAM2,MGLL,MOGAT3,NMNAT2,PANK1,PCK1,PDE9A,PLA2G2A,SDR16C5,SDS,ST8SIA1,VNN1,VNN2_x000D_
hsa04151	PI3K-Akt signaling pathway - Homo sapiens (human)	15	354	8221	224	0.0594167	0.37248	CREB3L3,EFNA1,EFNA3,G6PC1,IL2RG,INSR,ITGA2,ITGA3,ITGB6,LPAR6,NTRK2,PCK1,PIK3AP1,SGK2,TNC_x000D_
hsa04972	Pancreatic secretion - Homo sapiens (human)	6	102	8221	224	0.0595049	0.37248	ATP2B2,ATP2B4,CPA2,ITPR3,PLA2G2A,PRSS2_x000D_
hsa00051	Fructose and mannose metabolism - Homo sapiens (human)	3	33	8221	224	0.0598283	0.37248	FBP1,GFUS,HK2_x000D_
hsa04922	Glucagon signaling pathway - Homo sapiens (human)	6	107	8221	224	0.0715989	0.419188	CPT1A,CREB3L3,FBP1,G6PC1,ITPR3,PCK1_x000D_
hsa04923	Regulation of lipolysis in adipocytes - Homo sapiens (human)	4	58	8221	224	0.0727721	0.419188	CIDEC,INSR,MGLL,PLIN1_x000D_
hsa00500	Starch and sucrose metabolism - Homo sapiens (human)	3	36	8221	224	0.0738465	0.419188	G6PC1,HK2,MGAM2_x000D_
hsa00120	Primary bile acid biosynthesis - Homo sapiens (human)	2	17	8221	224	0.0768766	0.42392	BAAT,HSD17B4_x000D_
hsa04910	Insulin signaling pathway - Homo sapiens (human)	7	137	8221	224	0.0802049	0.425748	FBP1,G6PC1,HK2,INSR,PCK1,PTPRF,SHC1_x000D_
hsa05166	Human T-cell leukemia virus 1 infection - Homo sapiens (human)	10	222	8221	224	0.0816202	0.425748	CREB3L3,ESPL1,GPS2,HLA-DRA,ICAM1,IL2RG,LTBR,MMP7,RELB,TSPO_x000D_
hsa04610	Complement and coagulation cascades - Homo sapiens (human)	5	86	8221	224	0.0850589	0.43201	C4BPA,F11,F5,PLAU,PLAUR_x000D_
hsa00140	Steroid hormone biosynthesis - Homo sapiens (human)	4	62	8221	224	0.0881491	0.436225	AKR1C1,CYP19A1,HSD3B1,HSD3B2_x000D_
hsa04512	ECM-receptor interaction - Homo sapiens (human)	5	88	8221	224	0.0917126	0.442513	CD44,ITGA2,ITGA3,ITGB6,TNC_x000D_
hsa04216	Ferroptosis - Homo sapiens (human)	3	41	8221	224	0.100074	0.464065	ACSL1,ACSL5,CP_x000D_
hsa00100	Steroid biosynthesis - Homo sapiens (human)	2	20	8221	224	0.101906	0.464065	DHCR7,LIPA_x000D_
hsa04970	Salivary secretion - Homo sapiens (human)	5	92	8221	224	0.105797	0.464065	ATP2B2,ATP2B4,ITPR3,PRH2,TRPV6_x000D_
hsa05222	Small cell lung cancer - Homo sapiens (human)	5	92	8221	224	0.105797	0.464065	BIRC3,FHIT,GADD45B,ITGA2,ITGA3_x000D_
hsa04152	AMPK signaling pathway - Homo sapiens (human)	6	121	8221	224	0.112375	0.475022	CPT1A,CREB3L3,FBP1,G6PC1,INSR,PCK1_x000D_
hsa04657	IL-17 signaling pathway - Homo sapiens (human)	5	94	8221	224	0.113218	0.475022	CCL20,CXCL5,CXCL8,S100A9,TRAF3IP2_x000D_
hsa04520	Adherens junction - Homo sapiens (human)	4	71	8221	224	0.127845	0.517898	ACTN4,INSR,PTPRF,PTPRM_x000D_
hsa04614	Renin-angiotensin system - Homo sapiens (human)	2	23	8221	224	0.128804	0.517898	ACE2,REN_x000D_
hsa04621	NOD-like receptor signaling pathway - Homo sapiens (human)	8	186	8221	224	0.13528	0.52365	BIRC3,CASP1,CASP5,CXCL8,GBP1,GBP2,ITPR3,RIPK3_x000D_
hsa04973	Carbohydrate digestion and absorption - Homo sapiens (human)	3	47	8221	224	0.135661	0.52365	G6PC1,HK2,MGAM2_x000D_
hsa05132	Salmonella infection - Homo sapiens (human)	10	249	8221	224	0.142138	0.524699	BIRC3,CASP1,CASP5,CXCL8,KIF5C,KLC4,RIPK3,STX10,TUBA3D,TUBA3E_x000D_
hsa04068	FoxO signaling pathway - Homo sapiens (human)	6	131	8221	224	0.147383	0.524699	G6PC1,GADD45B,INSR,PCK1,SGK2,SOD2_x000D_
hsa04623	Cytosolic DNA-sensing pathway - Homo sapiens (human)	4	75	8221	224	0.14752	0.524699	CASP1,CCL4,CCL4L2,RIPK3_x000D_
hsa04918	Thyroid hormone synthesis - Homo sapiens (human)	4	75	8221	224	0.14752	0.524699	CREB3L3,GPX3,ITPR3,SLC26A4_x000D_
hsa04974	Protein digestion and absorption - Homo sapiens (human)	5	103	8221	224	0.149526	0.524699	ACE2,CPA2,PRSS2,SLC1A1,SLC36A2_x000D_
hsa05133	Pertussis - Homo sapiens (human)	4	76	8221	224	0.152614	0.525974	C4BPA,CASP1,CXCL5,CXCL8_x000D_
hsa00592	alpha-Linolenic acid metabolism - Homo sapiens (human)	2	26	8221	224	0.157116	0.52827	FADS2,PLA2G2A_x000D_
hsa04270	Vascular smooth muscle contraction - Homo sapiens (human)	6	134	8221	224	0.158755	0.52827	EDN1,ITPR3,MYH14,NPPB,PLA2G2A,PPP1R14A_x000D_
hsa00062	Fatty acid elongation - Homo sapiens (human)	2	27	8221	224	0.166799	0.536537	ACAA2,ELOVL5_x000D_
hsa00650	Butanoate metabolism - Homo sapiens (human)	2	27	8221	224	0.166799	0.536537	ACADS,HMGCS2_x000D_
hsa04714	Thermogenesis - Homo sapiens (human)	9	232	8221	224	0.182192	0.574313	ACSL1,ACSL5,CPT1A,CREB3L3,DPF1,MGLL,NPPB,PLIN1,SLC25A20_x000D_
hsa04392	Hippo signaling pathway - multiple species - Homo sapiens (human)	2	29	8221	224	0.186452	0.574313	AJUBA,TEAD4_x000D_
hsa04510	Focal adhesion - Homo sapiens (human)	8	203	8221	224	0.189478	0.574313	ACTN4,BIRC3,ITGA2,ITGA3,ITGB6,SHC1,TNC,ZYX_x000D_
hsa04936	Alcoholic liver disease - Homo sapiens (human)	6	142	8221	224	0.190842	0.574313	ACADM,ACADVL,ADH6,CPT1A,CXCL8,FABP1_x000D_
hsa00591	Linoleic acid metabolism - Homo sapiens (human)	2	30	8221	224	0.196397	0.574313	CYP2J2,PLA2G2A_x000D_
hsa00630	Glyoxylate and dicarboxylate metabolism - Homo sapiens (human)	2	30	8221	224	0.196397	0.574313	HAO2,MCEE_x000D_
hsa04080	Neuroactive ligand-receptor interaction - Homo sapiens (human)	13	367	8221	224	0.20132	0.579923	CALCR,CHRNE,DRD4,EDN1,GABRE,GIPR,IAPP,LPAR6,LYPD6B,PRSS2,S1PR2,TSPO,VIPR2_x000D_
hsa05016	Huntington disease - Homo sapiens (human)	11	306	8221	224	0.213014	0.604584	CREB3L3,DNAH5,GPX3,KIF5C,KLC4,PSMA6,SOD2,TAF4,TGM2,TUBA3D,TUBA3E_x000D_
hsa00640	Propanoate metabolism - Homo sapiens (human)	2	32	8221	224	0.216469	0.605487	ACADS,MCEE_x000D_
hsa05410	Hypertrophic cardiomyopathy - Homo sapiens (human)	4	90	8221	224	0.22996	0.634034	EDN1,ITGA2,ITGA3,ITGB6_x000D_
hsa04213	Longevity regulating pathway - multiple species - Homo sapiens (human)	3	62	8221	224	0.238463	0.648215	CRYAB,INSR,SOD2_x000D_
hsa00512	Mucin type O-glycan biosynthesis - Homo sapiens (human)	2	36	8221	224	0.257056	0.689053	B4GALT5,GALNT2_x000D_
hsa01250	Biosynthesis of nucleotide sugars - Homo sapiens (human)	2	37	8221	224	0.267241	0.704334	GFUS,HK2_x000D_
hsa00230	Purine metabolism - Homo sapiens (human)	5	128	8221	224	0.270056	0.704334	ADA,FHIT,GDA,IMPDH1,PDE9A_x000D_
hsa05340	Primary immunodeficiency - Homo sapiens (human)	2	38	8221	224	0.277425	0.709118	ADA,IL2RG_x000D_
hsa00830	Retinol metabolism - Homo sapiens (human)	3	68	8221	224	0.282791	0.709118	ADH6,RETSAT,SDR16C5_x000D_
hsa04640	Hematopoietic cell lineage - Homo sapiens (human)	4	99	8221	224	0.28396	0.709118	CD44,HLA-DRA,ITGA2,ITGA3_x000D_
hsa04933	AGE-RAGE signaling pathway in diabetic complications - Homo sapiens (human)	4	100	8221	224	0.290087	0.709118	CXCL8,EDN1,ICAM1,PIM1_x000D_
hsa04924	Renin secretion - Homo sapiens (human)	3	69	8221	224	0.290261	0.709118	EDN1,ITPR3,REN_x000D_
hsa04022	cGMP-PKG signaling pathway - Homo sapiens (human)	6	167	8221	224	0.303738	0.728587	ATP2B2,ATP2B4,CREB3L3,INSR,ITPR3,NPPB_x000D_
hsa04210	Apoptosis - Homo sapiens (human)	5	136	8221	224	0.312533	0.728587	BIRC3,GADD45B,ITPR3,TUBA3D,TUBA3E_x000D_
hsa05223	Non-small cell lung cancer - Homo sapiens (human)	3	72	8221	224	0.312745	0.728587	FHIT,GADD45B,KIF5C_x000D_
hsa04530	Tight junction - Homo sapiens (human)	6	169	8221	224	0.31333	0.728587	ACTN4,MYH14,PARD6G,SYNPO,TUBA3D,TUBA3E_x000D_
hsa04915	Estrogen signaling pathway - Homo sapiens (human)	5	138	8221	224	0.323305	0.742831	CREB3L3,FKBP5,ITPR3,KRT20,SHC1_x000D_
hsa04066	HIF-1 signaling pathway - Homo sapiens (human)	4	109	8221	224	0.345839	0.785257	EDN1,HK2,INSR,LTBR_x000D_
hsa05412	Arrhythmogenic right ventricular cardiomyopathy - Homo sapiens (human)	3	77	8221	224	0.350281	0.785258	ITGA2,ITGA3,ITGB6_x000D_
hsa04721	Synaptic vesicle cycle - Homo sapiens (human)	3	78	8221	224	0.357773	0.785258	SLC1A1,SLC6A4,SYT1_x000D_
hsa04930	Type II diabetes mellitus - Homo sapiens (human)	2	46	8221	224	0.358045	0.785258	HK2,INSR_x000D_
hsa00620	Pyruvate metabolism - Homo sapiens (human)	2	47	8221	224	0.367929	0.794284	ADH6,PCK1_x000D_
hsa04726	Serotonergic synapse - Homo sapiens (human)	4	115	8221	224	0.383203	0.794284	CYP2J2,DUSP1,ITPR3,SLC6A4_x000D_
hsa00520	Amino sugar and nucleotide sugar metabolism - Homo sapiens (human)	2	49	8221	224	0.387514	0.794284	GFUS,HK2_x000D_
hsa04672	Intestinal immune network for IgA production - Homo sapiens (human)	2	49	8221	224	0.387514	0.794284	HLA-DRA,LTBR_x000D_
hsa05030	Cocaine addiction - Homo sapiens (human)	2	49	8221	224	0.387514	0.794284	CREB3L3,GPSM1_x000D_
hsa00565	Ether lipid metabolism - Homo sapiens (human)	2	50	8221	224	0.397207	0.794284	LPCAT1,PLA2G2A_x000D_
hsa05144	Malaria - Homo sapiens (human)	2	50	8221	224	0.397207	0.794284	CXCL8,ICAM1_x000D_
hsa04145	Phagosome - Homo sapiens (human)	5	152	8221	224	0.399381	0.794284	COLEC11,HLA-DRA,ITGA2,TUBA3D,TUBA3E_x000D_
hsa00270	Cysteine and methionine metabolism - Homo sapiens (human)	2	51	8221	224	0.40683	0.794284	BHMT2,SDS_x000D_
hsa04010	MAPK signaling pathway - Homo sapiens (human)	9	294	8221	224	0.408901	0.794284	DUSP1,DUSP9,EFNA1,EFNA3,GADD45B,INSR,NTRK2,PTPRR,RELB_x000D_
hsa01232	Nucleotide metabolism - Homo sapiens (human)	3	85	8221	224	0.409755	0.794284	ADA,GDA,IMPDH1_x000D_
hsa04024	cAMP signaling pathway - Homo sapiens (human)	7	225	8221	224	0.415178	0.794284	ATP2B2,ATP2B4,CREB3L3,EDN1,GIPR,HCAR2,VIPR2_x000D_
hsa04934	Cushing syndrome - Homo sapiens (human)	5	155	8221	224	0.415662	0.794284	CREB3L3,HSD3B1,HSD3B2,ITPR3,NCEH1_x000D_
hsa04062	Chemokine signaling pathway - Homo sapiens (human)	6	192	8221	224	0.425559	0.797951	CCL20,CCL4,CCL4L2,CXCL5,CXCL8,SHC1_x000D_
hsa04961	Endocrine and other factor-regulated calcium reabsorption - Homo sapiens (human)	2	53	8221	224	0.425849	0.797951	ATP2B2,ATP2B4_x000D_
hsa04540	Gap junction - Homo sapiens (human)	3	88	8221	224	0.431666	0.801072	ITPR3,TUBA3D,TUBA3E_x000D_
hsa04211	Longevity regulating pathway - Homo sapiens (human)	3	89	8221	224	0.438905	0.80675	CREB3L3,INSR,SOD2_x000D_
hsa05130	Pathogenic Escherichia coli infection - Homo sapiens (human)	6	197	8221	224	0.44988	0.818483	CASP1,CXCL8,MYH14,MYO1E,TUBA3D,TUBA3E_x000D_
hsa04340	Hedgehog signaling pathway - Homo sapiens (human)	2	56	8221	224	0.453771	0.818483	CDON,EFCAB7_x000D_
hsa05134	Legionellosis - Homo sapiens (human)	2	57	8221	224	0.462905	0.827229	CASP1,CXCL8_x000D_
hsa05206	MicroRNAs in cancer - Homo sapiens (human)	9	310	8221	224	0.47152	0.829162	CD44,EFNA1,EFNA3,PDCD4,PIM1,PLAU,RECK,SHC1,TNC_x000D_
hsa04728	Dopaminergic synapse - Homo sapiens (human)	4	132	8221	224	0.486815	0.829162	CREB3L3,DRD4,ITPR3,KIF5C_x000D_
hsa05205	Proteoglycans in cancer - Homo sapiens (human)	6	205	8221	224	0.488299	0.829162	CD44,ITGA2,ITPR3,PDCD4,PLAU,PLAUR_x000D_
hsa05150	Staphylococcus aureus infection - Homo sapiens (human)	3	96	8221	224	0.488519	0.829162	HLA-DRA,ICAM1,KRT20_x000D_
hsa05414	Dilated cardiomyopathy - Homo sapiens (human)	3	96	8221	224	0.488519	0.829162	ITGA2,ITGA3,ITGB6_x000D_
hsa05416	Viral myocarditis - Homo sapiens (human)	2	60	8221	224	0.489764	0.829162	HLA-DRA,ICAM1_x000D_
hsa00590	Arachidonic acid metabolism - Homo sapiens (human)	2	61	8221	224	0.49853	0.833207	CYP2J2,PLA2G2A_x000D_
hsa05164	Influenza A - Homo sapiens (human)	5	171	8221	224	0.500788	0.833207	CASP1,CXCL8,HLA-DRA,ICAM1,PRSS2_x000D_
hsa00564	Glycerophospholipid metabolism - Homo sapiens (human)	3	99	8221	224	0.509131	0.839848	ETNK1,LPCAT1,PLA2G2A_x000D_
hsa05321	Inflammatory bowel disease - Homo sapiens (human)	2	65	8221	224	0.532615	0.865302	HLA-DRA,IL2RG_x000D_
hsa05417	Lipid and atherosclerosis - Homo sapiens (human)	6	215	8221	224	0.535063	0.865302	APOA4,CASP1,CXCL8,CYP2J2,ICAM1,SOD2_x000D_
hsa04620	Toll-like receptor signaling pathway - Homo sapiens (human)	3	104	8221	224	0.542495	0.865302	CCL4,CCL4L2,CXCL8_x000D_
hsa04625	C-type lectin receptor signaling pathway - Homo sapiens (human)	3	104	8221	224	0.542495	0.865302	CASP1,ITPR3,RELB_x000D_
hsa04360	Axon guidance - Homo sapiens (human)	5	182	8221	224	0.556504	0.880371	EFNA1,EFNA3,PARD6G,SEMA3G,SEMA4B_x000D_
hsa04072	Phospholipase D signaling pathway - Homo sapiens (human)	4	148	8221	224	0.577435	0.888484	CXCL8,INSR,LPAR6,SHC1_x000D_
hsa04723	Retrograde endocannabinoid signaling - Homo sapiens (human)	4	148	8221	224	0.577435	0.888484	ABHD6,GABRE,ITPR3,MGLL_x000D_
hsa05012	Parkinson disease - Homo sapiens (human)	7	266	8221	224	0.591915	0.888484	DUSP1,ITPR3,KIF5C,KLC4,PSMA6,TUBA3D,TUBA3E_x000D_
hsa04725	Cholinergic synapse - Homo sapiens (human)	3	113	8221	224	0.599124	0.888484	CREB3L3,ITPR3,KCNQ3_x000D_
hsa01240	Biosynthesis of cofactors - Homo sapiens (human)	4	153	8221	224	0.603851	0.888484	ALPI,NMNAT2,PANK1,SDR16C5_x000D_
hsa01230	Biosynthesis of amino acids - Homo sapiens (human)	2	75	8221	224	0.610719	0.888484	GPT,SDS_x000D_
hsa05214	Glioma - Homo sapiens (human)	2	75	8221	224	0.610719	0.888484	GADD45B,SHC1_x000D_
hsa05220	Chronic myeloid leukemia - Homo sapiens (human)	2	76	8221	224	0.61796	0.888484	GADD45B,SHC1_x000D_
hsa04218	Cellular senescence - Homo sapiens (human)	4	156	8221	224	0.619217	0.888484	CXCL8,GADD45B,ITPR3,TRAF3IP2_x000D_
hsa05020	Prion disease - Homo sapiens (human)	7	273	8221	224	0.61949	0.888484	CREB3L3,ITPR3,KIF5C,KLC4,PSMA6,TUBA3D,TUBA3E_x000D_
hsa04390	Hippo signaling pathway - Homo sapiens (human)	4	157	8221	224	0.624256	0.888484	AJUBA,BIRC3,PARD6G,TEAD4_x000D_
hsa04514	Cell adhesion molecules - Homo sapiens (human)	4	157	8221	224	0.624256	0.888484	HLA-DRA,ICAM1,PTPRF,PTPRM_x000D_
hsa04014	Ras signaling pathway - Homo sapiens (human)	6	236	8221	224	0.626739	0.888484	EFNA1,EFNA3,INSR,NTRK2,PLA2G2A,SHC1_x000D_
hsa00980	Metabolism of xenobiotics by cytochrome P450 - Homo sapiens (human)	2	78	8221	224	0.632133	0.888484	ADH6,AKR1C1_x000D_
hsa04722	Neurotrophin signaling pathway - Homo sapiens (human)	3	119	8221	224	0.634249	0.888484	IRAK3,NTRK2,SHC1_x000D_
hsa01521	EGFR tyrosine kinase inhibitor resistance - Homo sapiens (human)	2	79	8221	224	0.639065	0.888484	AXL,SHC1_x000D_
hsa04935	Growth hormone synthesis, secretion and action - Homo sapiens (human)	3	120	8221	224	0.639892	0.888484	CREB3L3,ITPR3,SHC1_x000D_
hsa05169	Epstein-Barr virus infection - Homo sapiens (human)	5	202	8221	224	0.649232	0.895012	CD44,GADD45B,HLA-DRA,ICAM1,RELB_x000D_
hsa05014	Amyotrophic lateral sclerosis - Homo sapiens (human)	9	364	8221	224	0.665883	0.897097	CASP1,DNAH5,GPX3,ITPR3,KIF5C,KLC4,PSMA6,TUBA3D,TUBA3E_x000D_
hsa05131	Shigellosis - Homo sapiens (human)	6	247	8221	224	0.670404	0.897097	ACTN4,CASP1,CD44,CXCL8,HK2,ITPR3_x000D_
hsa04662	B cell receptor signaling pathway - Homo sapiens (human)	2	84	8221	224	0.672196	0.897097	DAPP1,PIK3AP1_x000D_
hsa04015	Rap1 signaling pathway - Homo sapiens (human)	5	210	8221	224	0.682725	0.897097	EFNA1,EFNA3,INSR,PARD6G,RAP1GAP_x000D_
hsa04380	Osteoclast differentiation - Homo sapiens (human)	3	128	8221	224	0.682837	0.897097	CALCR,FHL2,RELB_x000D_
hsa04911	Insulin secretion - Homo sapiens (human)	2	86	8221	224	0.684744	0.897097	CREB3L3,ITPR3_x000D_
hsa04144	Endocytosis - Homo sapiens (human)	6	251	8221	224	0.68546	0.897097	ARF4,IL2RG,KIF5C,MVB12B,PARD6G,VPS37D_x000D_
hsa04926	Relaxin signaling pathway - Homo sapiens (human)	3	129	8221	224	0.687929	0.897097	CREB3L3,EDN1,SHC1_x000D_
hsa04142	Lysosome - Homo sapiens (human)	3	132	8221	224	0.702841	0.910391	CTSE,LIPA,SLC17A5_x000D_
hsa04658	Th1 and Th2 cell differentiation - Homo sapiens (human)	2	92	8221	224	0.720047	0.92646	HLA-DRA,IL2RG_x000D_
hsa05418	Fluid shear stress and atherosclerosis - Homo sapiens (human)	3	139	8221	224	0.735521	0.928401	DUSP1,EDN1,ICAM1_x000D_
hsa05163	Human cytomegalovirus infection - Homo sapiens (human)	5	225	8221	224	0.739582	0.928401	CCL4,CCL4L2,CREB3L3,CXCL8,ITPR3_x000D_
hsa04350	TGF-beta signaling pathway - Homo sapiens (human)	2	96	8221	224	0.741695	0.928401	LEFTY1,TGIF1_x000D_
hsa05215	Prostate cancer - Homo sapiens (human)	2	97	8221	224	0.746879	0.928401	CREB3L3,PLAU_x000D_
hsa04750	Inflammatory mediator regulation of TRP channels - Homo sapiens (human)	2	98	8221	224	0.751975	0.928401	CYP2J2,ITPR3_x000D_
hsa04810	Regulation of actin cytoskeleton - Homo sapiens (human)	5	229	8221	224	0.753424	0.928401	ACTN4,ITGA2,ITGA3,ITGB6,MYH14_x000D_
hsa05034	Alcoholism - Homo sapiens (human)	4	187	8221	224	0.755227	0.928401	CREB3L3,NTRK2,PKIA,SHC1_x000D_
hsa04916	Melanogenesis - Homo sapiens (human)	2	101	8221	224	0.766735	0.936455	CREB3L3,EDN1_x000D_
hsa05146	Amoebiasis - Homo sapiens (human)	2	102	8221	224	0.771484	0.936455	ACTN4,CXCL8_x000D_
hsa05202	Transcriptional misregulation in cancer - Homo sapiens (human)	4	193	8221	224	0.776716	0.936913	BIRC3,CXCL8,GADD45B,PLAU_x000D_
hsa04928	Parathyroid hormone synthesis, secretion and action - Homo sapiens (human)	2	106	8221	224	0.789648	0.938969	CREB3L3,ITPR3_x000D_
hsa04261	Adrenergic signaling in cardiomyocytes - Homo sapiens (human)	3	154	8221	224	0.795976	0.938969	ATP2B2,ATP2B4,CREB3L3_x000D_
hsa04659	Th17 cell differentiation - Homo sapiens (human)	2	108	8221	224	0.798246	0.938969	HLA-DRA,IL2RG_x000D_
hsa05165	Human papillomavirus infection - Homo sapiens (human)	7	331	8221	224	0.804271	0.938969	CREB3L3,HES2,ITGA2,ITGA3,ITGB6,PARD6G,TNC_x000D_
hsa05415	Diabetic cardiomyopathy - Homo sapiens (human)	4	203	8221	224	0.809206	0.938969	INSR,MPC1,PDK4,REN_x000D_
hsa04217	Necroptosis - Homo sapiens (human)	3	159	8221	224	0.813398	0.938969	BIRC3,CASP1,RIPK3_x000D_
hsa05145	Toxoplasmosis - Homo sapiens (human)	2	112	8221	224	0.814516	0.938969	BIRC3,HLA-DRA_x000D_
hsa04670	Leukocyte transendothelial migration - Homo sapiens (human)	2	114	8221	224	0.822206	0.938969	ACTN4,ICAM1_x000D_
hsa04724	Glutamatergic synapse - Homo sapiens (human)	2	114	8221	224	0.822206	0.938969	ITPR3,SLC1A1_x000D_
hsa05010	Alzheimer disease - Homo sapiens (human)	8	384	8221	224	0.828717	0.940838	INSR,ITPR3,KIF5C,KLC4,LPL,PSMA6,TUBA3D,TUBA3E_x000D_
hsa05225	Hepatocellular carcinoma - Homo sapiens (human)	3	168	8221	224	0.841601	0.949877	DPF1,GADD45B,SHC1_x000D_
hsa04611	Platelet activation - Homo sapiens (human)	2	124	8221	224	0.856528	0.960366	ITGA2,ITPR3_x000D_
hsa04110	Cell cycle - Homo sapiens (human)	2	127	8221	224	0.865584	0.960366	ESPL1,GADD45B_x000D_
hsa04114	Oocyte meiosis - Homo sapiens (human)	2	131	8221	224	0.876847	0.960366	ESPL1,ITPR3_x000D_
hsa04650	Natural killer cell mediated cytotoxicity - Homo sapiens (human)	2	131	8221	224	0.876847	0.960366	ICAM1,SHC1_x000D_
hsa05322	Systemic lupus erythematosus - Homo sapiens (human)	2	136	8221	224	0.889705	0.960366	ACTN4,HLA-DRA_x000D_
hsa05135	Yersinia infection - Homo sapiens (human)	2	137	8221	224	0.892123	0.960366	CASP1,CXCL8_x000D_
hsa04371	Apelin signaling pathway - Homo sapiens (human)	2	139	8221	224	0.896813	0.960366	ITPR3,PLIN1_x000D_
hsa04020	Calcium signaling pathway - Homo sapiens (human)	4	240	8221	224	0.897551	0.960366	ATP2B2,ATP2B4,ITPR3,NTRK2_x000D_
hsa05167	Kaposi sarcoma-associated herpesvirus infection - Homo sapiens (human)	3	194	8221	224	0.903352	0.960366	CXCL8,ICAM1,ITPR3_x000D_
hsa04550	Signaling pathways regulating pluripotency of stem cells - Homo sapiens (human)	2	143	8221	224	0.90563	0.960366	DUSP9,LEFTY1_x000D_
hsa05017	Spinocerebellar ataxia - Homo sapiens (human)	2	143	8221	224	0.90563	0.960366	ITPR3,PSMA6_x000D_
hsa05224	Breast cancer - Homo sapiens (human)	2	147	8221	224	0.913742	0.96047	GADD45B,SHC1_x000D_
hsa05226	Gastric cancer - Homo sapiens (human)	2	149	8221	224	0.917549	0.96047	GADD45B,SHC1_x000D_
hsa05203	Viral carcinogenesis - Homo sapiens (human)	3	204	8221	224	0.920657	0.96047	ACTN4,CREB3L3,LTBR_x000D_
hsa04932	Non-alcoholic fatty liver disease - Homo sapiens (human)	2	155	8221	224	0.928048	0.962975	CXCL8,INSR_x000D_
hsa05161	Hepatitis B - Homo sapiens (human)	2	162	8221	224	0.938706	0.968093	CREB3L3,CXCL8_x000D_
hsa04630	JAK-STAT signaling pathway - Homo sapiens (human)	2	166	8221	224	0.944107	0.968093	IL2RG,PIM1_x000D_
hsa05022	Pathways of neurodegeneration - multiple diseases - Homo sapiens (human)	8	476	8221	224	0.952253	0.968093	DNAH5,GPX3,ITPR3,KIF5C,KLC4,PSMA6,TUBA3D,TUBA3E_x000D_
hsa05171	Coronavirus disease - COVID-19 - Homo sapiens (human)	3	232	8221	224	0.955171	0.968093	ACE2,CASP1,CXCL8_x000D_
hsa05200	Pathways in cancer - Homo sapiens (human)	9	531	8221	224	0.958061	0.968093	BIRC3,CXCL8,EDN1,GADD45B,IL2RG,ITGA2,ITGA3,LPAR6,PIM1_x000D_
hsa05208	Chemical carcinogenesis - reactive oxygen species - Homo sapiens (human)	2	223	8221	224	0.985615	0.990748	AKR1C1,SOD2_x000D_
hsa05168	Herpes simplex virus 1 infection - Homo sapiens (human)	6	512	8221	224	0.995701	0.995701	BIRC3,HLA-DRA,ZNF613,ZNF616,ZNF619,ZNF846_x000D_

## Sheet: KEGGdown_mock_w VILDA_wo VILDA
keggid	kegg_name	sig_pw	n_pw	n_all	n_sig	p_hyper	q_hyper	genes_x000D_
hsa00140	Steroid hormone biosynthesis - Homo sapiens (human)	5	62	8221	73	0.000209844	0.0085687	HSD17B6,HSD3B1,UGT2A3,UGT2B17,UGT2B4_x000D_
hsa00040	Pentose and glucuronate interconversions - Homo sapiens (human)	4	35	8221	73	0.000243297	0.0085687	AKR1B10,UGT2A3,UGT2B17,UGT2B4_x000D_
hsa04060	Cytokine-cytokine receptor interaction - Homo sapiens (human)	10	295	8221	73	0.000254516	0.0085687	ACKR3,CCL20,CXCL8,CXCR4,IL18R1,IL1R1,IL27RA,TNFRSF11B,TNFRSF21,TNFSF11_x000D_
hsa04061	Viral protein interaction with cytokine and cytokine receptor - Homo sapiens (human)	5	100	8221	73	0.00188091	0.0463828	ACKR3,CCL20,CXCL8,CXCR4,IL18R1_x000D_
hsa00053	Ascorbate and aldarate metabolism - Homo sapiens (human)	3	30	8221	73	0.00229618	0.0463828	UGT2A3,UGT2B17,UGT2B4_x000D_
hsa00830	Retinol metabolism - Homo sapiens (human)	4	68	8221	73	0.00303561	0.0510994	HSD17B6,UGT2A3,UGT2B17,UGT2B4_x000D_
hsa00982	Drug metabolism - cytochrome P450 - Homo sapiens (human)	4	72	8221	73	0.0037341	0.0538778	FMO2,UGT2A3,UGT2B17,UGT2B4_x000D_
hsa00513	Various types of N-glycan biosynthesis - Homo sapiens (human)	3	39	8221	73	0.00488197	0.0555146	ALG12,B4GALNT3,MAN1C1_x000D_
hsa04080	Neuroactive ligand-receptor interaction - Homo sapiens (human)	9	367	8221	73	0.00494685	0.0555146	APELA,APLN,CALCRL,GABBR1,GZMA,IAPP,NPFFR2,PENK,SSTR3_x000D_
hsa05219	Bladder cancer - Homo sapiens (human)	3	41	8221	73	0.00562287	0.0567909	CXCL8,DAPK3,MYC_x000D_
hsa00860	Porphyrin metabolism - Homo sapiens (human)	3	43	8221	73	0.00642774	0.0590184	UGT2A3,UGT2B17,UGT2B4_x000D_
hsa04371	Apelin signaling pathway - Homo sapiens (human)	5	139	8221	73	0.00769638	0.0615058	APELA,APLN,CCN2,GNG7,RRAS_x000D_
hsa04976	Bile secretion - Homo sapiens (human)	4	89	8221	73	0.00791659	0.0615058	SLC10A2,UGT2A3,UGT2B17,UGT2B4_x000D_
hsa00430	Taurine and hypotaurine metabolism - Homo sapiens (human)	2	16	8221	73	0.00861131	0.062077	FMO2,GADL1_x000D_
hsa05323	Rheumatoid arthritis - Homo sapiens (human)	4	93	8221	73	0.00921936	0.062077	CCL20,CXCL8,HLA-DMB,TNFSF11_x000D_
hsa04010	MAPK signaling pathway - Homo sapiens (human)	7	294	8221	73	0.0151153	0.0954153	DUSP4,HSPA6,IL1R1,MYC,PTPN5,RASGRP3,RRAS_x000D_
hsa05204	Chemical carcinogenesis - DNA adducts - Homo sapiens (human)	3	69	8221	73	0.0231722	0.13767	UGT2A3,UGT2B17,UGT2B4_x000D_
hsa04110	Cell cycle - Homo sapiens (human)	4	127	8221	73	0.0260817	0.146347	ANAPC2,CDC26,MYC,TTK_x000D_
hsa00980	Metabolism of xenobiotics by cytochrome P450 - Homo sapiens (human)	3	78	8221	73	0.0318065	0.169077	UGT2A3,UGT2B17,UGT2B4_x000D_
hsa00983	Drug metabolism - other enzymes - Homo sapiens (human)	3	80	8221	73	0.0339246	0.171319	UGT2A3,UGT2B17,UGT2B4_x000D_
hsa05207	Chemical carcinogenesis - receptor activation - Homo sapiens (human)	5	212	8221	73	0.0397408	0.191134	MYC,TNFSF11,UGT2A3,UGT2B17,UGT2B4_x000D_
hsa01240	Biosynthesis of cofactors - Homo sapiens (human)	4	153	8221	73	0.046729	0.192536	HSD17B6,UGT2A3,UGT2B17,UGT2B4_x000D_
hsa05032	Morphine addiction - Homo sapiens (human)	3	91	8221	73	0.0468465	0.192536	GABBR1,GNG7,PDE1B_x000D_
hsa05166	Human T-cell leukemia virus 1 infection - Homo sapiens (human)	5	222	8221	73	0.0468894	0.192536	ANAPC2,CDC26,HLA-DMB,IL1R1,MYC_x000D_
hsa05163	Human cytomegalovirus infection - Homo sapiens (human)	5	225	8221	73	0.0491748	0.192536	CXCL8,CXCR4,GNG7,IL1R1,MYC_x000D_
hsa04218	Cellular senescence - Homo sapiens (human)	4	156	8221	73	0.0495638	0.192536	CXCL8,IGFBP3,MYC,RRAS_x000D_
hsa04975	Fat digestion and absorption - Homo sapiens (human)	2	43	8221	73	0.0555956	0.207628	CD36,PLA2G2A_x000D_
hsa04640	Hematopoietic cell lineage - Homo sapiens (human)	3	99	8221	73	0.0575602	0.207628	CD36,HLA-DMB,IL1R1_x000D_
hsa04064	NF-kappa B signaling pathway - Homo sapiens (human)	3	104	8221	73	0.0647965	0.221946	CXCL8,IL1R1,TNFSF11_x000D_
hsa04672	Intestinal immune network for IgA production - Homo sapiens (human)	2	49	8221	73	0.070007	0.221946	CXCR4,HLA-DMB_x000D_
hsa04659	Th17 cell differentiation - Homo sapiens (human)	3	108	8221	73	0.0708741	0.221946	HLA-DMB,IL1R1,IL27RA_x000D_
hsa00510	N-Glycan biosynthesis - Homo sapiens (human)	2	50	8221	73	0.072517	0.221946	ALG12,MAN1C1_x000D_
hsa05144	Malaria - Homo sapiens (human)	2	50	8221	73	0.072517	0.221946	CD36,CXCL8_x000D_
hsa04062	Chemokine signaling pathway - Homo sapiens (human)	4	192	8221	73	0.0907338	0.262195	CCL20,CXCL8,CXCR4,GNG7_x000D_
hsa05134	Legionellosis - Homo sapiens (human)	2	57	8221	73	0.0908597	0.262195	CXCL8,HSPA6_x000D_
hsa00240	Pyrimidine metabolism - Homo sapiens (human)	2	58	8221	73	0.0935825	0.262551	DCK,NT5E_x000D_
hsa00230	Purine metabolism - Homo sapiens (human)	3	128	8221	73	0.104835	0.278642	DCK,NT5E,PDE1B_x000D_
hsa04380	Osteoclast differentiation - Homo sapiens (human)	3	128	8221	73	0.104835	0.278642	IL1R1,TNFRSF11B,TNFSF11_x000D_
hsa05321	Inflammatory bowel disease - Homo sapiens (human)	2	65	8221	73	0.113271	0.293342	HLA-DMB,IL18R1_x000D_
hsa04520	Adherens junction - Homo sapiens (human)	2	71	8221	73	0.130916	0.330562	BAIAP2,SNAI2_x000D_
hsa04612	Antigen processing and presentation - Homo sapiens (human)	2	78	8221	73	0.152235	0.374111	HLA-DMB,HSPA6_x000D_
hsa04014	Ras signaling pathway - Homo sapiens (human)	4	236	8221	73	0.157221	0.374111	GNG7,PLA2G2A,RASGRP3,RRAS_x000D_
hsa04390	Hippo signaling pathway - Homo sapiens (human)	3	157	8221	73	0.162979	0.374111	CCN2,MYC,SNAI2_x000D_
hsa04514	Cell adhesion molecules - Homo sapiens (human)	3	157	8221	73	0.162979	0.374111	HLA-DMB,NLGN1,NLGN3_x000D_
hsa01232	Nucleotide metabolism - Homo sapiens (human)	2	85	8221	73	0.174184	0.38114	DCK,NT5E_x000D_
hsa04012	ErbB signaling pathway - Homo sapiens (human)	2	85	8221	73	0.174184	0.38114	BTC,MYC_x000D_
hsa04742	Taste transduction - Homo sapiens (human)	2	86	8221	73	0.177362	0.38114	GABBR1,PDE1B_x000D_
hsa04512	ECM-receptor interaction - Homo sapiens (human)	2	88	8221	73	0.183746	0.385347	CD36,FREM1_x000D_
hsa04727	GABAergic synapse - Homo sapiens (human)	2	89	8221	73	0.18695	0.385347	GABBR1,GNG7_x000D_
hsa04657	IL-17 signaling pathway - Homo sapiens (human)	2	94	8221	73	0.203088	0.410238	CCL20,CXCL8_x000D_
hsa04360	Axon guidance - Homo sapiens (human)	3	182	8221	73	0.219201	0.419331	CXCR4,RRAS,SEMA3D_x000D_
hsa04933	AGE-RAGE signaling pathway in diabetic complications - Homo sapiens (human)	2	100	8221	73	0.222656	0.419331	CXCL8,NOX4_x000D_
hsa04914	Progesterone-mediated oocyte maturation - Homo sapiens (human)	2	102	8221	73	0.229215	0.419331	ANAPC2,CDC26_x000D_
hsa04972	Pancreatic secretion - Homo sapiens (human)	2	102	8221	73	0.229215	0.419331	CPB2,PLA2G2A_x000D_
hsa05146	Amoebiasis - Homo sapiens (human)	2	102	8221	73	0.229215	0.419331	CXCL8,IL1R1_x000D_
hsa04974	Protein digestion and absorption - Homo sapiens (human)	2	103	8221	73	0.2325	0.419331	COL8A1,CPB2_x000D_
hsa04928	Parathyroid hormone synthesis, secretion and action - Homo sapiens (human)	2	106	8221	73	0.242374	0.423706	CASR,TNFSF11_x000D_
hsa05202	Transcriptional misregulation in cancer - Homo sapiens (human)	3	193	8221	73	0.245128	0.423706	CXCL8,IGFBP3,MYC_x000D_
hsa05167	Kaposi sarcoma-associated herpesvirus infection - Homo sapiens (human)	3	194	8221	73	0.247511	0.423706	CXCL8,GNG7,MYC_x000D_
hsa05130	Pathogenic Escherichia coli infection - Homo sapiens (human)	3	197	8221	73	0.254684	0.428717	BAIAP2,CXCL8,IL1R1_x000D_
hsa05145	Toxoplasmosis - Homo sapiens (human)	2	112	8221	73	0.262174	0.434091	HLA-DMB,HSPA6_x000D_
hsa04668	TNF signaling pathway - Homo sapiens (human)	2	114	8221	73	0.268781	0.437854	CCL20,IL18R1_x000D_
hsa01100	Metabolic pathways - Homo sapiens (human)	16	1541	8221	73	0.284858	0.445237	AKR1B10,ALG12,B4GALNT3,DCK,FMO2,GADL1,HSD17B6,HSD3B1,MAN1C1,NT5E,OTC,PDE1B,PLA2G2A,UGT2A3,UGT2B17,UGT2B4_x000D_
hsa04015	Rap1 signaling pathway - Homo sapiens (human)	3	210	8221	73	0.286081	0.445237	RAPGEF6,RASGRP3,RRAS_x000D_
hsa04935	Growth hormone synthesis, secretion and action - Homo sapiens (human)	2	120	8221	73	0.288597	0.445237	IGFBP3,SSTR3_x000D_
hsa05170	Human immunodeficiency virus 1 infection - Homo sapiens (human)	3	212	8221	73	0.290947	0.445237	AP1S1,CXCR4,GNG7_x000D_
hsa05417	Lipid and atherosclerosis - Homo sapiens (human)	3	215	8221	73	0.298258	0.449612	CD36,CXCL8,HSPA6_x000D_
hsa04114	Oocyte meiosis - Homo sapiens (human)	2	131	8221	73	0.324759	0.472823	ANAPC2,CDC26_x000D_
hsa05200	Pathways in cancer - Homo sapiens (human)	6	531	8221	73	0.332158	0.472823	CXCL8,CXCR4,DAPK3,GNG7,MYC,RASGRP3_x000D_
hsa04810	Regulation of actin cytoskeleton - Homo sapiens (human)	3	229	8221	73	0.332493	0.472823	BAIAP2,CXCR4,RRAS_x000D_
hsa04270	Vascular smooth muscle contraction - Homo sapiens (human)	2	134	8221	73	0.334553	0.472823	CALCRL,PLA2G2A_x000D_
hsa05322	Systemic lupus erythematosus - Homo sapiens (human)	2	136	8221	73	0.341062	0.472823	H4C8,HLA-DMB_x000D_
hsa05135	Yersinia infection - Homo sapiens (human)	2	137	8221	73	0.344309	0.472823	BAIAP2,CXCL8_x000D_
hsa04915	Estrogen signaling pathway - Homo sapiens (human)	2	138	8221	73	0.347551	0.472823	GABBR1,HSPA6_x000D_
hsa04140	Autophagy - animal - Homo sapiens (human)	2	141	8221	73	0.357248	0.472823	DAPK3,RRAS_x000D_
hsa04120	Ubiquitin mediated proteolysis - Homo sapiens (human)	2	142	8221	73	0.360469	0.472823	ANAPC2,CDC26_x000D_
hsa04936	Alcoholic liver disease - Homo sapiens (human)	2	142	8221	73	0.360469	0.472823	CXCL8,NOX4_x000D_
hsa05224	Breast cancer - Homo sapiens (human)	2	147	8221	73	0.376488	0.477382	MYC,TNFSF11_x000D_
hsa04072	Phospholipase D signaling pathway - Homo sapiens (human)	2	148	8221	73	0.379673	0.477382	CXCL8,RRAS_x000D_
hsa05132	Salmonella infection - Homo sapiens (human)	3	249	8221	73	0.381321	0.477382	CXCL8,MYC,RRAS_x000D_
hsa05226	Gastric cancer - Homo sapiens (human)	2	149	8221	73	0.382851	0.477382	MYC,REG4_x000D_
hsa04145	Phagosome - Homo sapiens (human)	2	152	8221	73	0.392346	0.483256	CD36,HLA-DMB_x000D_
hsa03040	Spliceosome - Homo sapiens (human)	2	154	8221	73	0.398641	0.485094	HSPA6,PQBP1_x000D_
hsa05161	Hepatitis B - Homo sapiens (human)	2	162	8221	73	0.42352	0.509232	CXCL8,MYC_x000D_
hsa04630	JAK-STAT signaling pathway - Homo sapiens (human)	2	166	8221	73	0.435767	0.517489	IL27RA,MYC_x000D_
hsa04310	Wnt signaling pathway - Homo sapiens (human)	2	170	8221	73	0.447876	0.517489	LGR5,MYC_x000D_
hsa04141	Protein processing in endoplasmic reticulum - Homo sapiens (human)	2	171	8221	73	0.450882	0.517489	HSPA6,MAN1C1_x000D_
hsa05164	Influenza A - Homo sapiens (human)	2	171	8221	73	0.450882	0.517489	CXCL8,HLA-DMB_x000D_
hsa04621	NOD-like receptor signaling pathway - Homo sapiens (human)	2	186	8221	73	0.494843	0.558526	CASR,CXCL8_x000D_
hsa05034	Alcoholism - Homo sapiens (human)	2	187	8221	73	0.497697	0.558526	GNG7,H4C8_x000D_
hsa05169	Epstein-Barr virus infection - Homo sapiens (human)	2	202	8221	73	0.53927	0.59853	HLA-DMB,MYC_x000D_
hsa05205	Proteoglycans in cancer - Homo sapiens (human)	2	205	8221	73	0.547302	0.600842	MYC,RRAS_x000D_
hsa04024	cAMP signaling pathway - Homo sapiens (human)	2	225	8221	73	0.598375	0.649848	GABBR1,RRAS_x000D_
hsa05171	Coronavirus disease - COVID-19 - Homo sapiens (human)	2	232	8221	73	0.615222	0.661037	CXCL8,RPL17_x000D_
hsa04020	Calcium signaling pathway - Homo sapiens (human)	2	240	8221	73	0.633822	0.673853	CXCR4,PDE1B_x000D_
hsa05131	Shigellosis - Homo sapiens (human)	2	247	8221	73	0.649527	0.683356	CXCL8,IL1R1_x000D_
hsa04144	Endocytosis - Homo sapiens (human)	2	251	8221	73	0.658263	0.685408	CXCR4,HSPA6_x000D_
hsa04740	Olfactory transduction - Homo sapiens (human)	3	439	8221	73	0.755877	0.779016	GNG7,OR4E2,PDE1B_x000D_
hsa05206	MicroRNAs in cancer - Homo sapiens (human)	2	310	8221	73	0.767985	0.7835	MYC,ZEB2_x000D_
hsa04151	PI3K-Akt signaling pathway - Homo sapiens (human)	2	354	8221	73	0.828886	0.837175	GNG7,MYC_x000D_
hsa05168	Herpes simplex virus 1 infection - Homo sapiens (human)	2	512	8221	73	0.947217	0.947217	HLA-DMB,ZNF589_x000D_

## Sheet: KEGGup_mock_ w VILDA_wo VILDA
keggid	kegg_name	sig_pw	n_pw	n_all	n_sig	p_hyper	q_hyper	genes_x000D_
hsa04020	Calcium signaling pathway - Homo sapiens (human)	13	240	8221	101	6.73371e-06	0.00096292	CACNA1C,CASQ2,GRM1,HRH2,HTR2B,ITPR3,MYLK3,NTRK3,PLCD3,PTGFR,SLC8A1,SPHK1,TNNC1_x000D_
hsa04961	Endocrine and other factor-regulated calcium reabsorption - Homo sapiens (human)	5	53	8221	101	0.00045564	0.0325782	AP2A1,ATP1A4,DNM1,PTH1R,SLC8A1_x000D_
hsa00785	Lipoic acid metabolism - Homo sapiens (human)	2	4	8221	101	0.000882422	0.0420621	ACSM1,LIPT2_x000D_
hsa04911	Insulin secretion - Homo sapiens (human)	5	86	8221	101	0.00402035	0.120825	ATP1A4,CACNA1C,ITPR3,PCLO,RIMS2_x000D_
hsa04260	Cardiac muscle contraction - Homo sapiens (human)	5	87	8221	101	0.00422465	0.120825	ATP1A4,CACNA1C,CASQ2,SLC8A1,TNNC1_x000D_
hsa04072	Phospholipase D signaling pathway - Homo sapiens (human)	6	148	8221	101	0.00960099	0.199783	DNM1,GRM1,LPAR6,PIK3R2,PTGFR,SPHK1_x000D_
hsa04971	Gastric acid secretion - Homo sapiens (human)	4	76	8221	101	0.0140185	0.199783	ATP1A4,HRH2,ITPR3,MYLK3_x000D_
hsa00603	Glycosphingolipid biosynthesis - globo and isoglobo series - Homo sapiens (human)	2	15	8221	101	0.01414	0.199783	GBGT1,ST3GAL2_x000D_
hsa04080	Neuroactive ligand-receptor interaction - Homo sapiens (human)	10	367	8221	101	0.0143977	0.199783	CHRNE,GRM1,HRH2,HTR2B,LPAR6,P2RY13,PTGFR,PTH1R,UTS2,VIPR2_x000D_
hsa04721	Synaptic vesicle cycle - Homo sapiens (human)	4	78	8221	101	0.0153	0.199783	AP2A1,ATP6V0E2,DNM1,SYT1_x000D_
hsa04071	Sphingolipid signaling pathway - Homo sapiens (human)	5	119	8221	101	0.0153679	0.199783	CERS2,MAP3K5,PIK3R2,PPP2R5D,SPHK1_x000D_
hsa05222	Small cell lung cancer - Homo sapiens (human)	4	92	8221	101	0.0263375	0.313855	FHIT,PIK3R2,RXRB,TRAF5_x000D_
hsa05131	Shigellosis - Homo sapiens (human)	7	247	8221	101	0.0320229	0.320805	ACTN4,IRF3,ITPR3,PIK3R2,PLCD3,TRAF5,UBB_x000D_
hsa04978	Mineral absorption - Homo sapiens (human)	3	60	8221	101	0.0372006	0.320805	ATP1A4,MT1H,SLC8A1_x000D_
hsa05203	Viral carcinogenesis - Homo sapiens (human)	6	204	8221	101	0.0393325	0.320805	ACTN4,HDAC8,IRF3,LTBR,PIK3R2,TRAF5_x000D_
hsa04261	Adrenergic signaling in cardiomyocytes - Homo sapiens (human)	5	154	8221	101	0.0407997	0.320805	ATP1A4,CACNA1C,PPP2R5D,SLC8A1,TNNC1_x000D_
hsa04928	Parathyroid hormone synthesis, secretion and action - Homo sapiens (human)	4	106	8221	101	0.041179	0.320805	ITPR3,PDE4A,PTH1R,RXRB_x000D_
hsa00650	Butanoate metabolism - Homo sapiens (human)	2	27	8221	101	0.0429815	0.320805	ACSM1,ACSM2B_x000D_
hsa04929	GnRH secretion - Homo sapiens (human)	3	64	8221	101	0.0437448	0.320805	CACNA1C,ITPR3,PIK3R2_x000D_
hsa04066	HIF-1 signaling pathway - Homo sapiens (human)	4	109	8221	101	0.0448678	0.320805	ALDOC,EGLN1,LTBR,PIK3R2_x000D_
hsa04720	Long-term potentiation - Homo sapiens (human)	3	67	8221	101	0.0490052	0.324175	CACNA1C,GRM1,ITPR3_x000D_
hsa04670	Leukocyte transendothelial migration - Homo sapiens (human)	4	114	8221	101	0.0514155	0.324175	ACTN4,CLDN6,PIK3R2,SIPA1_x000D_
hsa04726	Serotonergic synapse - Homo sapiens (human)	4	115	8221	101	0.0527849	0.324175	CACNA1C,HTR2B,ITPR3,TPH1_x000D_
hsa04022	cGMP-PKG signaling pathway - Homo sapiens (human)	5	167	8221	101	0.054407	0.324175	ATP1A4,CACNA1C,ITPR3,MYLK3,SLC8A1_x000D_
hsa05223	Non-small cell lung cancer - Homo sapiens (human)	3	72	8221	101	0.058426	0.326679	FHIT,PIK3R2,RXRB_x000D_
hsa04919	Thyroid hormone signaling pathway - Homo sapiens (human)	4	121	8221	101	0.0614162	0.326679	ATP1A4,PIK3R2,PLCD3,RXRB_x000D_
hsa00051	Fructose and mannose metabolism - Homo sapiens (human)	2	33	8221	101	0.0616806	0.326679	ALDOC,TKFC_x000D_
hsa04918	Thyroid hormone synthesis - Homo sapiens (human)	3	75	8221	101	0.0644593	0.329203	ATP1A4,ITPR3,TPO_x000D_
hsa03030	DNA replication - Homo sapiens (human)	2	36	8221	101	0.0718906	0.34785	POLA2,RFC5_x000D_
hsa01250	Biosynthesis of nucleotide sugars - Homo sapiens (human)	2	37	8221	101	0.0754081	0.34785	GALK2,UAP1L1_x000D_
hsa04960	Aldosterone-regulated sodium reabsorption - Homo sapiens (human)	2	37	8221	101	0.0754081	0.34785	ATP1A4,PIK3R2_x000D_
hsa04621	NOD-like receptor signaling pathway - Homo sapiens (human)	5	186	8221	101	0.0785161	0.350869	AIM2,GBP1,IRF3,ITPR3,TRAF5_x000D_
hsa04742	Taste transduction - Homo sapiens (human)	3	86	8221	101	0.0888814	0.372148	CACNA1C,GRM1,ITPR3_x000D_
hsa03440	Homologous recombination - Homo sapiens (human)	2	41	8221	101	0.09	0.372148	ABRAXAS1,RAD51B_x000D_
hsa04371	Apelin signaling pathway - Homo sapiens (human)	4	139	8221	101	0.0914647	0.372148	ITPR3,MYLK3,SLC8A1,SPHK1_x000D_
hsa04540	Gap junction - Homo sapiens (human)	3	88	8221	101	0.0936876	0.372148	GRM1,HTR2B,ITPR3_x000D_
hsa05410	Hypertrophic cardiomyopathy - Homo sapiens (human)	3	90	8221	101	0.0985993	0.372369	CACNA1C,SLC8A1,TNNC1_x000D_
hsa05017	Spinocerebellar ataxia - Homo sapiens (human)	4	143	8221	101	0.0989512	0.372369	GRM1,ITPR3,MAP3K5,PIK3R2_x000D_
hsa04970	Salivary secretion - Homo sapiens (human)	3	92	8221	101	0.103614	0.377183	ATP1A4,ITPR3,PRH2_x000D_
hsa04930	Type II diabetes mellitus - Homo sapiens (human)	2	46	8221	101	0.109283	0.377183	CACNA1C,PIK3R2_x000D_
hsa04973	Carbohydrate digestion and absorption - Homo sapiens (human)	2	47	8221	101	0.113263	0.377183	ATP1A4,PIK3R2_x000D_
hsa05414	Dilated cardiomyopathy - Homo sapiens (human)	3	96	8221	101	0.113939	0.377183	CACNA1C,SLC8A1,TNNC1_x000D_
hsa04070	Phosphatidylinositol signaling system - Homo sapiens (human)	3	97	8221	101	0.11658	0.377183	ITPR3,PIK3R2,PLCD3_x000D_
hsa04750	Inflammatory mediator regulation of TRP channels - Homo sapiens (human)	3	98	8221	101	0.119244	0.377183	HTR2B,ITPR3,PIK3R2_x000D_
hsa04925	Aldosterone synthesis and secretion - Homo sapiens (human)	3	98	8221	101	0.119244	0.377183	ATP1A4,CACNA1C,ITPR3_x000D_
hsa00520	Amino sugar and nucleotide sugar metabolism - Homo sapiens (human)	2	49	8221	101	0.121332	0.377183	GALK2,UAP1L1_x000D_
hsa04974	Protein digestion and absorption - Homo sapiens (human)	3	103	8221	101	0.132896	0.402355	ATP1A4,SLC36A2,SLC8A1_x000D_
hsa04625	C-type lectin receptor signaling pathway - Homo sapiens (human)	3	104	8221	101	0.135691	0.402355	ITPR3,KSR1,PIK3R2_x000D_
hsa00600	Sphingolipid metabolism - Homo sapiens (human)	2	53	8221	101	0.13787	0.402355	CERS2,SPHK1_x000D_
hsa04024	cAMP signaling pathway - Homo sapiens (human)	5	225	8221	101	0.142946	0.408825	ATP1A4,CACNA1C,PDE4A,PIK3R2,VIPR2_x000D_
hsa04725	Cholinergic synapse - Homo sapiens (human)	3	113	8221	101	0.161711	0.426189	CACNA1C,ITPR3,PIK3R2_x000D_
hsa04370	VEGF signaling pathway - Homo sapiens (human)	2	59	8221	101	0.163515	0.426189	PIK3R2,SPHK1_x000D_
hsa04668	TNF signaling pathway - Homo sapiens (human)	3	114	8221	101	0.164692	0.426189	MAP3K5,PIK3R2,TRAF5_x000D_
hsa04724	Glutamatergic synapse - Homo sapiens (human)	3	114	8221	101	0.164692	0.426189	CACNA1C,GRM1,ITPR3_x000D_
hsa04730	Long-term depression - Homo sapiens (human)	2	60	8221	101	0.167871	0.426189	GRM1,ITPR3_x000D_
hsa01100	Metabolic pathways - Homo sapiens (human)	23	1541	8221	101	0.178745	0.426189	ACSF3,ACSM1,ACSM2B,ALDOC,ATP6V0E2,B3GNT4,BHMT2,CA3,CERS2,FHIT,FIG4,GALK2,GBGT1,LIPT2,NDST2,PDE4A,PLCD3,SPHK1,ST3GAL2,TKFC,TPH1,TPO,UAP1L1_x000D_
hsa04722	Neurotrophin signaling pathway - Homo sapiens (human)	3	119	8221	101	0.179838	0.426189	MAP3K5,NTRK3,PIK3R2_x000D_
hsa04935	Growth hormone synthesis, secretion and action - Homo sapiens (human)	3	120	8221	101	0.182912	0.426189	CACNA1C,ITPR3,PIK3R2_x000D_
hsa04152	AMPK signaling pathway - Homo sapiens (human)	3	121	8221	101	0.186001	0.426189	ADIPOR1,PIK3R2,PPP2R5D_x000D_
hsa04927	Cortisol synthesis and secretion - Homo sapiens (human)	2	65	8221	101	0.189928	0.426189	CACNA1C,ITPR3_x000D_
hsa05010	Alzheimer disease - Homo sapiens (human)	7	384	8221	101	0.192402	0.426189	CACNA1C,ITPR3,MAP3K5,PIK3R2,SLC39A12,SLC39A2,WNT3_x000D_
hsa04611	Platelet activation - Homo sapiens (human)	3	124	8221	101	0.19535	0.426189	ITPR3,MYLK3,PIK3R2_x000D_
hsa04920	Adipocytokine signaling pathway - Homo sapiens (human)	2	69	8221	101	0.207845	0.426189	ADIPOR1,RXRB_x000D_
hsa04924	Renin secretion - Homo sapiens (human)	2	69	8221	101	0.207845	0.426189	CACNA1C,ITPR3_x000D_
hsa05211	Renal cell carcinoma - Homo sapiens (human)	2	69	8221	101	0.207845	0.426189	EGLN1,PIK3R2_x000D_
hsa05230	Central carbon metabolism in cancer - Homo sapiens (human)	2	70	8221	101	0.212353	0.426189	NTRK3,PIK3R2_x000D_
hsa05167	Kaposi sarcoma-associated herpesvirus infection - Homo sapiens (human)	4	194	8221	101	0.215428	0.426189	IRF3,ITPR3,PIK3R2,UBB_x000D_
hsa04622	RIG-I-like receptor signaling pathway - Homo sapiens (human)	2	71	8221	101	0.216871	0.426189	IRF3,TKFC_x000D_
hsa04728	Dopaminergic synapse - Homo sapiens (human)	3	132	8221	101	0.220816	0.426189	CACNA1C,ITPR3,PPP2R5D_x000D_
hsa05165	Human papillomavirus infection - Homo sapiens (human)	6	331	8221	101	0.221282	0.426189	ATP6V0E2,IRF3,PIK3R2,PPP2R5D,TNR,WNT3_x000D_
hsa00562	Inositol phosphate metabolism - Homo sapiens (human)	2	73	8221	101	0.225934	0.426189	FIG4,PLCD3_x000D_
hsa01524	Platinum drug resistance - Homo sapiens (human)	2	73	8221	101	0.225934	0.426189	MAP3K5,PIK3R2_x000D_
hsa04270	Vascular smooth muscle contraction - Homo sapiens (human)	3	134	8221	101	0.227289	0.426189	CACNA1C,ITPR3,MYLK3_x000D_
hsa05012	Parkinson disease - Homo sapiens (human)	5	266	8221	101	0.228509	0.426189	ITPR3,MAP3K5,SLC39A12,SLC39A2,UBB_x000D_
hsa04210	Apoptosis - Homo sapiens (human)	3	136	8221	101	0.233799	0.426189	ITPR3,MAP3K5,PIK3R2_x000D_
hsa04623	Cytosolic DNA-sensing pathway - Homo sapiens (human)	2	75	8221	101	0.235024	0.426189	AIM2,IRF3_x000D_
hsa04510	Focal adhesion - Homo sapiens (human)	4	203	8221	101	0.239054	0.426189	ACTN4,MYLK3,PIK3R2,TNR_x000D_
hsa04915	Estrogen signaling pathway - Homo sapiens (human)	3	138	8221	101	0.240344	0.426189	GRM1,ITPR3,PIK3R2_x000D_
hsa05162	Measles - Homo sapiens (human)	3	139	8221	101	0.243628	0.426189	IRF3,PIK3R2,RAB9B_x000D_
hsa05100	Bacterial invasion of epithelial cells - Homo sapiens (human)	2	77	8221	101	0.244136	0.426189	DNM1,PIK3R2_x000D_
hsa05412	Arrhythmogenic right ventricular cardiomyopathy - Homo sapiens (human)	2	77	8221	101	0.244136	0.426189	CACNA1C,SLC8A1_x000D_
hsa05205	Proteoglycans in cancer - Homo sapiens (human)	4	205	8221	101	0.244388	0.426189	IGF2,ITPR3,PIK3R2,WNT3_x000D_
hsa04936	Alcoholic liver disease - Homo sapiens (human)	3	142	8221	101	0.253524	0.436794	ADIPOR1,IRF3,MAP3K5_x000D_
hsa05170	Human immunodeficiency virus 1 infection - Homo sapiens (human)	4	212	8221	101	0.263265	0.448177	IRF3,ITPR3,PIK3R2,TRAF5_x000D_
hsa05417	Lipid and atherosclerosis - Homo sapiens (human)	4	215	8221	101	0.271443	0.454748	IRF3,MAP3K5,PIK3R2,RXRB_x000D_
hsa04723	Retrograde endocannabinoid signaling - Homo sapiens (human)	3	148	8221	101	0.273485	0.454748	CACNA1C,GRM1,ITPR3_x000D_
hsa05226	Gastric cancer - Homo sapiens (human)	3	149	8221	101	0.276829	0.455019	PIK3R2,RXRB,WNT3_x000D_
hsa05168	Herpes simplex virus 1 infection - Homo sapiens (human)	8	512	8221	101	0.292767	0.457178	IRF3,PIK3R2,TRAF5,ZNF160,ZNF517,ZNF562,ZNF79,ZNF790_x000D_
hsa04921	Oxytocin signaling pathway - Homo sapiens (human)	3	154	8221	101	0.293613	0.457178	CACNA1C,ITPR3,MYLK3_x000D_
hsa04932	Non-alcoholic fatty liver disease - Homo sapiens (human)	3	155	8221	101	0.29698	0.457178	ADIPOR1,MAP3K5,PIK3R2_x000D_
hsa04934	Cushing syndrome - Homo sapiens (human)	3	155	8221	101	0.29698	0.457178	CACNA1C,ITPR3,WNT3_x000D_
hsa04211	Longevity regulating pathway - Homo sapiens (human)	2	89	8221	101	0.298928	0.457178	ADIPOR1,PIK3R2_x000D_
hsa05163	Human cytomegalovirus infection - Homo sapiens (human)	4	225	8221	101	0.299007	0.457178	IRF3,ITPR3,PIK3R2,TRAF5_x000D_
hsa04514	Cell adhesion molecules - Homo sapiens (human)	3	157	8221	101	0.30372	0.457178	CLDN6,MPZ,SELL_x000D_
hsa05160	Hepatitis C - Homo sapiens (human)	3	157	8221	101	0.30372	0.457178	CLDN6,IRF3,PIK3R2_x000D_
hsa04912	GnRH signaling pathway - Homo sapiens (human)	2	93	8221	101	0.317108	0.47236	CACNA1C,ITPR3_x000D_
hsa04014	Ras signaling pathway - Homo sapiens (human)	4	236	8221	101	0.329712	0.477892	IGF2,KSR1,PIK3R2,SYNGAP1_x000D_
hsa04666	Fc gamma R-mediated phagocytosis - Homo sapiens (human)	2	97	8221	101	0.335184	0.477892	PIK3R2,SPHK1_x000D_
hsa04713	Circadian entrainment - Homo sapiens (human)	2	97	8221	101	0.335184	0.477892	CACNA1C,ITPR3_x000D_
hsa05225	Hepatocellular carcinoma - Homo sapiens (human)	3	168	8221	101	0.340877	0.477892	IGF2,PIK3R2,WNT3_x000D_
hsa04530	Tight junction - Homo sapiens (human)	3	169	8221	101	0.344254	0.477892	ACTN4,CLDN6,MAP3K5_x000D_
hsa04310	Wnt signaling pathway - Homo sapiens (human)	3	170	8221	101	0.347631	0.477892	CCN4,TLE2,WNT3_x000D_
hsa04061	Viral protein interaction with cytokine and cytokine receptor - Homo sapiens (human)	2	100	8221	101	0.348653	0.477892	CCL16,LTBR_x000D_
hsa04933	AGE-RAGE signaling pathway in diabetic complications - Homo sapiens (human)	2	100	8221	101	0.348653	0.477892	PIK3R2,PLCD3_x000D_
hsa05164	Influenza A - Homo sapiens (human)	3	171	8221	101	0.351006	0.477892	IRF3,PIK3R2,TMPRSS4_x000D_
hsa04972	Pancreatic secretion - Homo sapiens (human)	2	102	8221	101	0.357583	0.477892	ATP1A4,ITPR3_x000D_
hsa05146	Amoebiasis - Homo sapiens (human)	2	102	8221	101	0.357583	0.477892	ACTN4,PIK3R2_x000D_
hsa04064	NF-kappa B signaling pathway - Homo sapiens (human)	2	104	8221	101	0.366471	0.478773	LTBR,TRAF5_x000D_
hsa04620	Toll-like receptor signaling pathway - Homo sapiens (human)	2	104	8221	101	0.366471	0.478773	IRF3,PIK3R2_x000D_
hsa05022	Pathways of neurodegeneration - multiple diseases - Homo sapiens (human)	7	476	8221	101	0.368287	0.478773	CACNA1C,FIG4,GRM1,ITPR3,MAP3K5,UBB,WNT3_x000D_
hsa01200	Carbon metabolism - Homo sapiens (human)	2	115	8221	101	0.414447	0.533927	ALDOC,TKFC_x000D_
hsa04151	PI3K-Akt signaling pathway - Homo sapiens (human)	5	354	8221	101	0.440875	0.562902	IGF2,LPAR6,PIK3R2,PPP2R5D,TNR_x000D_
hsa05169	Epstein-Barr virus infection - Homo sapiens (human)	3	202	8221	101	0.453759	0.574226	IRF3,PIK3R2,TRAF5_x000D_
hsa00230	Purine metabolism - Homo sapiens (human)	2	128	8221	101	0.468758	0.582752	FHIT,PDE4A_x000D_
hsa04015	Rap1 signaling pathway - Homo sapiens (human)	3	210	8221	101	0.4793	0.582752	PIK3R2,RAP1GAP,SIPA1_x000D_
hsa05200	Pathways in cancer - Homo sapiens (human)	7	531	8221	101	0.480398	0.582752	EGLN1,IGF2,LPAR6,PIK3R2,RXRB,TRAF5,WNT3_x000D_
hsa04068	FoxO signaling pathway - Homo sapiens (human)	2	131	8221	101	0.480872	0.582752	GRM1,PIK3R2_x000D_
hsa04114	Oocyte meiosis - Homo sapiens (human)	2	131	8221	101	0.480872	0.582752	ITPR3,PPP2R5D_x000D_
hsa05207	Chemical carcinogenesis - receptor activation - Homo sapiens (human)	3	212	8221	101	0.485601	0.583538	CACNA1C,PIK3R2,RXRB_x000D_
hsa04010	MAPK signaling pathway - Homo sapiens (human)	4	294	8221	101	0.490456	0.58446	CACNA1C,IGF2,MAP3K5,PTPRR_x000D_
hsa05135	Yersinia infection - Homo sapiens (human)	2	137	8221	101	0.504592	0.596336	IRF3,PIK3R2_x000D_
hsa05418	Fluid shear stress and atherosclerosis - Homo sapiens (human)	2	139	8221	101	0.512345	0.600535	MAP3K5,PIK3R2_x000D_
hsa04550	Signaling pathways regulating pluripotency of stem cells - Homo sapiens (human)	2	143	8221	101	0.527613	0.613403	PIK3R2,WNT3_x000D_
hsa05206	MicroRNAs in cancer - Homo sapiens (human)	4	310	8221	101	0.53243	0.614013	BMF,PIK3R2,TNR,WNT3_x000D_
hsa04810	Regulation of actin cytoskeleton - Homo sapiens (human)	3	229	8221	101	0.537636	0.615056	ACTN4,MYLK3,PIK3R2_x000D_
hsa05224	Breast cancer - Homo sapiens (human)	2	147	8221	101	0.542559	0.615365	PIK3R2,WNT3_x000D_
hsa05171	Coronavirus disease - COVID-19 - Homo sapiens (human)	3	232	8221	101	0.546513	0.615365	F13A1,IRF3,PIK3R2_x000D_
hsa04150	mTOR signaling pathway - Homo sapiens (human)	2	156	8221	101	0.574993	0.637395	PIK3R2,WNT3_x000D_
hsa04218	Cellular senescence - Homo sapiens (human)	2	156	8221	101	0.574993	0.637395	ITPR3,PIK3R2_x000D_
hsa05132	Salmonella infection - Homo sapiens (human)	3	249	8221	101	0.594921	0.650248	AHNAK2,RAB9B,STX10_x000D_
hsa05161	Hepatitis B - Homo sapiens (human)	2	162	8221	101	0.595682	0.650248	IRF3,PIK3R2_x000D_
hsa05152	Tuberculosis - Homo sapiens (human)	2	180	8221	101	0.653247	0.70685	KSR1,SPHK1_x000D_
hsa05020	Prion disease - Homo sapiens (human)	3	273	8221	101	0.65742	0.70685	CACNA1C,ITPR3,PIK3R2_x000D_
hsa04613	Neutrophil extracellular trap formation - Homo sapiens (human)	2	190	8221	101	0.682344	0.72623	HDAC8,PIK3R2_x000D_
hsa04062	Chemokine signaling pathway - Homo sapiens (human)	2	192	8221	101	0.687922	0.72623	CCL16,PIK3R2_x000D_
hsa05202	Transcriptional misregulation in cancer - Homo sapiens (human)	2	193	8221	101	0.690681	0.72623	RXRB,WT1_x000D_
hsa05130	Pathogenic Escherichia coli infection - Homo sapiens (human)	2	197	8221	101	0.701519	0.732242	CLDN6,MYO1A_x000D_
hsa05166	Human T-cell leukemia virus 1 infection - Homo sapiens (human)	2	222	8221	101	0.762359	0.786557	LTBR,PIK3R2_x000D_
hsa05208	Chemical carcinogenesis - reactive oxygen species - Homo sapiens (human)	2	223	8221	101	0.764556	0.786557	MAP3K5,PIK3R2_x000D_
hsa04144	Endocytosis - Homo sapiens (human)	2	251	8221	101	0.819338	0.836895	AP2A1,DNM1_x000D_
hsa05014	Amyotrophic lateral sclerosis - Homo sapiens (human)	3	364	8221	101	0.831306	0.843098	FIG4,ITPR3,MAP3K5_x000D_
hsa04060	Cytokine-cytokine receptor interaction - Homo sapiens (human)	2	295	8221	101	0.882794	0.889011	CCL16,LTBR_x000D_
hsa05016	Huntington disease - Homo sapiens (human)	2	306	8221	101	0.895101	0.895101	AP2A1,MAP3K5_x000D_
