# Supplementary material for: DPP4 inhibition affects metabolism and inflammation associated pathways in hiPSC-derived steatotic HLCs
Source: Front Cell Dev Biol. 2026 Feb 26;14:1686556. doi: 10.3389/fcell.2026.1686556 (PMC12979448; doi:10.3389/fcell.2026.1686556)
Supplement: Supplementary file 3 [file DataSheet2.xlsx]

## Sheet: correlation-hisat
sample	UJ_Cntrl_n1	UJ_Cntrl_n2	UJ_Cntrl_n3	UJ_OA_n1	UJ_OA_n2	UJ_OA_n3	CO2_Cntrl_n1	CO2_Cntrl_n2	CO2_Cntrl_n3	CO2_OA_n1	CO2_OA_n2	CO2_OA_n3	S08_Cntrl_n1	S08_Cntrl_n2	S08_Cntrl_n3	S08_OA_n1	S08_OA_n2	S08_OA_n3	S11_Cntrl_n1	S11_Cntrl_n2	S11_Cntrl_n3	S11_OA_n1	S11_OA_n2	S11_OA_n3
Cntrl1_mock_n1	1	0.961559	0.957786	0.953556	0.955504	0.955989	0.905746	0.913716	0.911119	0.916947	0.91742	0.922047	0.92923	0.927652	0.929791	0.924459	0.928291	0.924841	0.900703	0.922548	0.925512	0.899167	0.923015	0.909302
Cntrl1_mock_n2	0.961559	1	0.959162	0.954726	0.954834	0.955982	0.911291	0.918914	0.916	0.920392	0.920097	0.924854	0.931671	0.930876	0.932883	0.928873	0.930413	0.929179	0.896067	0.919316	0.922401	0.89642	0.918191	0.903226
Cntrl1_mock_n3	0.957786	0.959162	1	0.954596	0.950722	0.952319	0.915606	0.921759	0.918492	0.920699	0.921258	0.921709	0.933839	0.933463	0.934163	0.929416	0.924412	0.928659	0.899679	0.91999	0.919563	0.899882	0.917846	0.895719
Cntrl1_OA_n1	0.953556	0.954726	0.954596	1	0.958073	0.959995	0.916889	0.921676	0.919282	0.925371	0.923831	0.925819	0.930647	0.930324	0.931938	0.93132	0.925862	0.930901	0.895955	0.913427	0.913461	0.897972	0.912811	0.892959
Cntrl1_OA_n2	0.955504	0.954834	0.950722	0.958073	1	0.961315	0.903062	0.912462	0.909097	0.919612	0.918615	0.924958	0.924381	0.923103	0.924612	0.923754	0.928545	0.923654	0.892918	0.914839	0.919566	0.89449	0.917048	0.905774
Cntrl1_OA_n3	0.955989	0.955982	0.952319	0.959995	0.961315	1	0.909689	0.916872	0.91445	0.921884	0.921346	0.926679	0.927266	0.926652	0.927907	0.927335	0.928777	0.927445	0.894084	0.914208	0.917404	0.894926	0.917511	0.901915
Cntrl2_mock_n1	0.905746	0.911291	0.915606	0.916889	0.903062	0.909689	1	0.961596	0.963788	0.948427	0.947793	0.936737	0.924097	0.926152	0.925057	0.934725	0.907128	0.93111	0.859614	0.882707	0.874381	0.861515	0.874659	0.8386
Cntrl2_mock_n2	0.913716	0.918914	0.921759	0.921676	0.912462	0.916872	0.961596	1	0.961265	0.955227	0.954743	0.947236	0.92737	0.929889	0.927883	0.935068	0.916491	0.932127	0.860982	0.889176	0.885283	0.864432	0.883349	0.853786
Cntrl2_mock_n3	0.911119	0.916	0.918492	0.919282	0.909097	0.91445	0.963788	0.961265	1	0.950046	0.94883	0.942945	0.926538	0.926536	0.92679	0.934409	0.91557	0.932344	0.85893	0.886123	0.880998	0.860564	0.878515	0.847891
Cntrl2_OA_n1	0.916947	0.920392	0.920699	0.925371	0.919612	0.921884	0.948427	0.955227	0.950046	1	0.959375	0.956746	0.93105	0.934255	0.933084	0.936486	0.926457	0.933565	0.864444	0.896103	0.897487	0.867651	0.893737	0.871848
Cntrl2_OA_n2	0.91742	0.920097	0.921258	0.923831	0.918615	0.921346	0.947793	0.954743	0.94883	0.959375	1	0.95545	0.932308	0.934897	0.933422	0.935508	0.925899	0.934015	0.864802	0.896132	0.897656	0.868079	0.894424	0.871567
Cntrl2_OA_n3	0.922047	0.924854	0.921709	0.925819	0.924958	0.926679	0.936737	0.947236	0.942945	0.956746	0.95545	1	0.928489	0.929584	0.929364	0.931201	0.933854	0.931328	0.85764	0.894218	0.905111	0.860175	0.896103	0.887776
Stea1_mock_n1	0.92923	0.931671	0.933839	0.930647	0.924381	0.927266	0.924097	0.92737	0.926538	0.93105	0.932308	0.928489	1	0.962747	0.961817	0.956568	0.947263	0.956589	0.880702	0.909506	0.910893	0.88198	0.907139	0.882526
Stea1_mock_n2	0.927652	0.930876	0.933463	0.930324	0.923103	0.926652	0.926152	0.929889	0.926536	0.934255	0.934897	0.929584	0.962747	1	0.96276	0.957462	0.946694	0.957324	0.87891	0.909555	0.909712	0.88134	0.906159	0.88013
Stea1_mock_n3	0.929791	0.932883	0.934163	0.931938	0.924612	0.927907	0.925057	0.927883	0.92679	0.933084	0.933422	0.929364	0.961817	0.96276	1	0.956901	0.947631	0.956363	0.880293	0.909762	0.910634	0.88197	0.905876	0.880977
Stea1_OA_n1	0.924459	0.928873	0.929416	0.93132	0.923754	0.927335	0.934725	0.935068	0.934409	0.936486	0.935508	0.931201	0.956568	0.957462	0.956901	1	0.948912	0.961857	0.87346	0.901011	0.898931	0.875317	0.89681	0.867958
Stea1_OA_n2	0.928291	0.930413	0.924412	0.925862	0.928545	0.928777	0.907128	0.916491	0.91557	0.926457	0.925899	0.933854	0.947263	0.946694	0.947631	0.948912	1	0.950623	0.863606	0.901044	0.91181	0.864807	0.904049	0.897755
Stea1_OA_n3	0.924841	0.929179	0.928659	0.930901	0.923654	0.927445	0.93111	0.932127	0.932344	0.933565	0.934015	0.931328	0.956589	0.957324	0.956363	0.961857	0.950623	1	0.87023	0.898202	0.89786	0.872365	0.896341	0.872514
Stea2_mock_n1	0.900703	0.896067	0.899679	0.895955	0.892918	0.894084	0.859614	0.860982	0.85893	0.864444	0.864802	0.85764	0.880702	0.87891	0.880293	0.87346	0.863606	0.87023	1	0.939383	0.922226	0.959905	0.934623	0.904839
Stea2_mock_n2	0.922548	0.919316	0.91999	0.913427	0.914839	0.914208	0.882707	0.889176	0.886123	0.896103	0.896132	0.894218	0.909506	0.909555	0.909762	0.901011	0.901044	0.898202	0.939383	1	0.952773	0.938415	0.957037	0.935105
Stea2_mock_n3	0.925512	0.922401	0.919563	0.913461	0.919566	0.917404	0.874381	0.885283	0.880998	0.897487	0.897656	0.905111	0.910893	0.909712	0.910634	0.898931	0.91181	0.89786	0.922226	0.952773	1	0.924113	0.954781	0.946886
Stea2_OA_n1	0.899167	0.89642	0.899882	0.897972	0.89449	0.894926	0.861515	0.864432	0.860564	0.867651	0.868079	0.860175	0.88198	0.88134	0.88197	0.875317	0.864807	0.872365	0.959905	0.938415	0.924113	1	0.935857	0.90588
Stea2_OA_n2	0.923015	0.918191	0.917846	0.912811	0.917048	0.917511	0.874659	0.883349	0.878515	0.893737	0.894424	0.896103	0.907139	0.906159	0.905876	0.89681	0.904049	0.896341	0.934623	0.957037	0.954781	0.935857	1	0.946578
Stea2_OA_n3	0.909302	0.903226	0.895719	0.892959	0.905774	0.901915	0.8386	0.853786	0.847891	0.871848	0.871567	0.887776	0.882526	0.88013	0.880977	0.867958	0.897755	0.872514	0.904839	0.935105	0.946886	0.90588	0.946578	1

## Sheet: OAvsMOCK_Cntrl1_Cntrl2_Stea2_
Name	meanbgt	meanbgc	ratio	limmap	limmapa	SYMBOL_x000D_
ENSG00000168374	5441.22	2759.25	1.97615	5.30817e-10	1.02324e-05	ARF4_x000D_
ENSG00000275302	5.22222	0.416667	6.29523	4.22336e-09	4.07061e-05	CCL4_x000D_
ENSG00000173221	983	635	1.55243	4.23113e-07	0.00203895	GLRX_x000D_
ENSG00000161011	664.556	442.667	1.50705	4.34434e-07	0.00203895	SQSTM1_x000D_
ENSG00000147872	14046	2316.67	6.10664	5.28866e-07	0.00203895	PLIN2_x000D_
ENSG00000172594	289.889	511.417	0.569732	8.05832e-07	0.00258896	SMPDL3A_x000D_
ENSG00000107175	458.667	304.25	1.50215	1.06449e-06	0.00293141	CREB3_x000D_
ENSG00000163586	9490.89	2671.92	3.52012	1.71484e-06	0.00413203	FABP1_x000D_
ENSG00000112394	70.4444	160.333	0.439776	2.08696e-06	0.00420887	SLC16A10_x000D_
ENSG00000074416	262.667	109.333	2.40092	2.3651e-06	0.00420887	MGLL_x000D_
ENSG00000101049	144	55.8333	2.57065	2.40174e-06	0.00420887	SGK2_x000D_
ENSG00000198380	3241.67	2248.83	1.44232	3.55576e-06	0.00518892	GFPT1_x000D_
ENSG00000271525	89.3333	48.5833	1.84458	3.84337e-06	0.00518892	ARF4P1_x000D_
ENSG00000179119	846.556	564.167	1.50661	3.98205e-06	0.00518892	SPTY2D1_x000D_
ENSG00000125148	1147.67	378.583	3.02112	4.03773e-06	0.00518892	MT2A_x000D_
ENSG00000187955	542.222	915.667	0.594001	5.76957e-06	0.00695112	COL14A1_x000D_
ENSG00000068366	1223.33	870.583	1.41115	7.54714e-06	0.00855785	ACSL4_x000D_
ENSG00000174669	183.444	119.333	1.543	9.80453e-06	0.0104999	SLC29A2_x000D_
ENSG00000169715	585	194.417	2.96871	1.04371e-05	0.0105891	MT1E_x000D_
ENSG00000189325	126.667	37.25	3.32894	1.20882e-05	0.011651	BNIP5_x000D_
ENSG00000126391	366.333	268.417	1.37109	1.30508e-05	0.0118742	FRMD8_x000D_
ENSG00000136152	523	377.917	1.38702	1.35518e-05	0.0118742	COG3_x000D_
ENSG00000167705	54.8889	35.3333	1.55195	1.84623e-05	0.0152837	RILP_x000D_
ENSG00000174749	199.444	117.417	1.70138	1.90287e-05	0.0152837	FAM241A_x000D_
ENSG00000124214	1443.56	991.083	1.4676	2.10584e-05	0.0156799	STAU1_x000D_
ENSG00000135245	1250.11	699	1.79279	2.11487e-05	0.0156799	HILPDA_x000D_
ENSG00000172893	620	304.5	2.04768	2.48391e-05	0.0173677	DHCR7_x000D_
ENSG00000072778	902.556	632.5	1.43216	2.52272e-05	0.0173677	ACADVL_x000D_
ENSG00000090376	22.4444	5.75	3.7563	2.77246e-05	0.0184289	IRAK3_x000D_
ENSG00000154511	35.2222	58	0.609475	3.51498e-05	0.0225857	DIPK1A_x000D_
ENSG00000027697	1086.44	570.167	1.9331	4.1616e-05	0.0258779	IFNGR1_x000D_
ENSG00000186212	244	157.167	1.55866	5.23796e-05	0.0313928	SOWAHB_x000D_
ENSG00000185186	8.33333	2.08333	3.45327	5.37418e-05	0.0313928	LINC00313_x000D_
ENSG00000245552	17	37.6667	0.455657	5.61503e-05	0.031835	LNCRNA-IUR_x000D_
ENSG00000112144	89.6667	152.417	0.591397	5.95776e-05	0.032813	CILK1_x000D_
ENSG00000278175	1.44444	4.08333	0.416964	6.60684e-05	0.0353772	GLIDR_x000D_
ENSG00000198912	309.778	242.5	1.2771	7.27494e-05	0.0369889	C1orf174_x000D_
ENSG00000115649	268.444	199.083	1.35113	7.38336e-05	0.0369889	CNPPD1_x000D_
ENSG00000170231	24.6667	9.33333	2.61802	7.4835e-05	0.0369889	FABP6_x000D_
ENSG00000147180	245.333	384	0.637595	8.1486e-05	0.0392694	ZNF711_x000D_
ENSG00000147853	3457.11	2618.75	1.32234	8.39716e-05	0.0394803	AK3_x000D_
ENSG00000130164	2201.67	1443.58	1.53625	0.00010087	0.044928	LDLR_x000D_
ENSG00000101608	2712.11	1956.17	1.39346	0.000101504	0.044928	MYL12A_x000D_
ENSG00000162840	13.6667	4.33333	2.80057	0.000102551	0.044928	MT2P1_x000D_
ENSG00000173681	71.8889	115.75	0.62138	0.000105779	0.0453125	BCLAF3_x000D_
ENSG00000075914	400.778	302.5	1.33039	0.000124259	0.0512322	EXOSC7_x000D_
ENSG00000253549	8.55556	16.25	0.538222	0.000124913	0.0512322	CA3-AS1_x000D_
ENSG00000250303	50.1111	35.8333	1.39903	0.00013417	0.0531103	LINC02762_x000D_
ENSG00000113161	2067.22	1301.33	1.5937	0.000135003	0.0531103	HMGCR_x000D_
ENSG00000104549	1863.44	1162.42	1.61738	0.000142546	0.054176	SQLE_x000D_
ENSG00000267332	76.7778	47.25	1.61693	0.000144233	0.054176	BOLA3P2_x000D_
ENSG00000138018	516.889	358.333	1.45041	0.00014875	0.054176	SELENOI_x000D_
ENSG00000258183	2.77778	0.0833333	5.84918	0.000148954	0.054176	LINC02392_x000D_
ENSG00000174032	376.667	181.167	2.09934	0.000158079	0.0564304	SLC25A30_x000D_
ENSG00000100342	90.6667	50.8333	1.78858	0.000170635	0.059653	APOL1_x000D_
ENSG00000289942	1156.11	450.5	2.55723	0.000173296	0.059653	NA_x000D_
ENSG00000213930	34.5556	19.1667	1.78291	0.000178743	0.0604486	GALT_x000D_
ENSG00000206530	8.22222	15.6667	0.540013	0.000194569	0.0646661	CFAP44_x000D_
ENSG00000154305	559.889	429.333	1.31037	0.000205527	0.0661252	MIA3_x000D_
ENSG00000165997	2516.78	1882.92	1.34306	0.000210981	0.0661252	ARL5B_x000D_
ENSG00000180817	611.667	429	1.43056	0.000211153	0.0661252	PPA1_x000D_
ENSG00000173559	424	318.75	1.33146	0.000215677	0.0661252	NABP1_x000D_
ENSG00000164733	2212.78	3046.25	0.728089	0.000219403	0.0661252	CTSB_x000D_
ENSG00000075240	352.222	214.5	1.66405	0.000223773	0.0661252	GRAMD4_x000D_
ENSG00000170899	72.8889	112.75	0.643448	0.00022492	0.0661252	GSTA4_x000D_
ENSG00000158528	111.889	151.25	0.733054	0.000226402	0.0661252	PPP1R9A_x000D_
ENSG00000140937	67.7778	105.75	0.643133	0.00023186	0.0667086	CDH11_x000D_
ENSG00000288766	1.11111	5.5	0.269528	0.000237619	0.0673602	NA_x000D_
ENSG00000198417	401.667	133.583	3.02094	0.000255548	0.0705859	MT1F_x000D_
ENSG00000171503	346.778	202.167	1.71477	0.000256321	0.0705859	ETFDH_x000D_
ENSG00000151023	47.2222	23.5833	2.01975	0.000265204	0.0720034	ENKUR_x000D_
ENSG00000001084	475.111	352.833	1.35065	0.000269348	0.0721129	GCLC_x000D_
ENSG00000196482	82.3333	136.083	0.609701	0.000285629	0.0754152	ESRRG_x000D_
ENSG00000289880	153.444	72.8333	2.12088	0.000293204	0.0754152	NA_x000D_
ENSG00000079459	2368	1531.75	1.54909	0.000297527	0.0754152	FDFT1_x000D_
ENSG00000182580	16.6667	34.3333	0.487852	0.000298418	0.0754152	EPHB3_x000D_
ENSG00000250703	31.2222	18.25	1.68809	0.000301964	0.0754152	NA_x000D_
ENSG00000154814	194.333	136.75	1.41913	0.000305156	0.0754152	OXNAD1_x000D_
ENSG00000143842	49.3333	78.0833	0.633637	0.00031073	0.0754691	SOX13_x000D_
ENSG00000189134	19.3333	11.5833	1.64811	0.000313204	0.0754691	NKAPL_x000D_
ENSG00000158470	1021.78	751.167	1.36626	0.000321434	0.0764959	B4GALT5_x000D_
ENSG00000147576	18.2222	33.4167	0.558782	0.000341916	0.080378	ADHFE1_x000D_
ENSG00000158715	16	26.5833	0.596091	0.000350784	0.0814691	SLC45A3_x000D_
ENSG00000214193	35.3333	56.25	0.628255	0.000360127	0.0817717	SH3D21_x000D_
ENSG00000099194	9358.78	5715.33	1.64107	0.000368951	0.0817717	SCD_x000D_
ENSG00000267040	4	9.16667	0.47171	0.000370192	0.0817717	ATP8B1-AS1_x000D_
ENSG00000144959	84.2222	53	1.59458	0.000372785	0.0817717	NCEH1_x000D_
ENSG00000078070	66.4444	106.75	0.618033	0.000378527	0.0817717	MCCC1_x000D_
ENSG00000172379	26.5556	44.1667	0.613628	0.000380351	0.0817717	ARNT2_x000D_
ENSG00000224725	3.66667	8.16667	0.477951	0.000386767	0.0817717	CEP57L1P1_x000D_
ENSG00000140374	4599.67	3068.08	1.50578	0.000387654	0.0817717	ETFA_x000D_
ENSG00000107651	904.778	698.083	1.29958	0.000394323	0.0817717	SEC23IP_x000D_
ENSG00000225886	0.555556	4.08333	0.236246	0.000396394	0.0817717	NA_x000D_
ENSG00000123570	4.66667	14.5833	0.336725	0.000402219	0.0817717	RAB9B_x000D_
ENSG00000167280	62.6667	46.8333	1.34096	0.000409125	0.0817717	ENGASE_x000D_
ENSG00000012504	124.778	37.6667	3.33484	0.000409414	0.0817717	NR1H4_x000D_
ENSG00000177459	57.8889	30.5	1.8949	0.000411475	0.0817717	ERICH5_x000D_
ENSG00000166035	35	16.3333	2.11336	0.000434508	0.0839262	LIPC_x000D_
ENSG00000023445	347	168.5	2.07332	0.000435405	0.0839262	BIRC3_x000D_
ENSG00000134873	1.11111	6	0.244856	0.000435646	0.0839262	CLDN10_x000D_
ENSG00000164403	255.889	167.083	1.52426	0.000442748	0.0839262	SHROOM1_x000D_
ENSG00000118707	212.778	269.667	0.78883	0.000450258	0.0839262	TGIF2_x000D_
ENSG00000184178	79.1111	52.0833	1.50897	0.000455257	0.0839262	SCFD2_x000D_
ENSG00000258016	154	79.5833	1.95673	0.000457038	0.0839262	HIGD1AP1_x000D_
ENSG00000050438	85.4444	195.667	0.429213	0.000458202	0.0839262	SLC4A8_x000D_
ENSG00000148985	93.1111	127	0.735483	0.000461501	0.0839262	PGAP2_x000D_
ENSG00000287713	3.77778	9.58333	0.419048	0.000489882	0.0867566	NA_x000D_
ENSG00000225779	94.5556	61.4167	1.52303	0.000492844	0.0867566	NA_x000D_
ENSG00000150893	127.333	315.917	0.395813	0.000497254	0.0867566	FREM2_x000D_
ENSG00000198821	2.66667	7.33333	0.393052	0.000499341	0.0867566	CD247_x000D_
ENSG00000157600	395.556	542.417	0.732706	0.000500329	0.0867566	TMEM164_x000D_
ENSG00000117682	243.444	171.833	1.40814	0.000504068	0.0867566	DHDDS_x000D_
ENSG00000188643	3251.78	4562.83	0.706091	0.000513479	0.0875943	S100A16_x000D_
ENSG00000184844	74.3333	38.4167	1.90113	0.000543284	0.0918657	CYCSP45_x000D_
ENSG00000114554	159.889	107.167	1.5003	0.000552336	0.0920999	PLXNA1_x000D_
ENSG00000153162	23.4444	10.4167	2.24272	0.000554225	0.0920999	BMP6_x000D_
ENSG00000234807	5.33333	11.5833	0.483463	0.000564696	0.0927808	LINC01135_x000D_
ENSG00000149212	840.333	1690.92	0.493766	0.000572382	0.0927808	SESN3_x000D_
ENSG00000287900	1.33333	4.41667	0.3661	0.000572761	0.0927808	NA_x000D_
ENSG00000148426	737.444	531.833	1.40152	0.000580901	0.0933151	PROSER2_x000D_
ENSG00000135932	990.778	781.417	1.26983	0.000586156	0.0933232	CAB39_x000D_
ENSG00000167114	42.7778	28.25	1.48713	0.000590634	0.0933232	SLC27A4_x000D_
ENSG00000244061	1.33333	0.166667	2.7502	0.000603812	0.094355	NA_x000D_
ENSG00000187605	98.4444	134.75	0.73524	0.000606953	0.094355	TET3_x000D_
ENSG00000267319	77.5556	105.333	0.736154	0.000616509	0.0950738	SELENOKP1_x000D_
ENSG00000135917	261.889	148.417	1.76137	0.000622614	0.0952533	SLC19A3_x000D_
ENSG00000160360	7.44444	2.33333	2.72656	0.000628416	0.0953839	GPSM1_x000D_
ENSG00000204619	57.8889	43.75	1.32747	0.000635454	0.0953944	PPP1R11_x000D_
ENSG00000237005	198.889	107	1.87132	0.000639812	0.0953944	HIGD1AP15_x000D_
ENSG00000166130	547.667	439.833	1.24272	0.000643332	0.0953944	IKBIP_x000D_
ENSG00000121644	547.889	429.5	1.27882	0.000651551	0.0956488	DESI2_x000D_
ENSG00000288771	78.5556	43.9167	1.78803	0.000654971	0.0956488	NA_x000D_
ENSG00000114771	64.3333	18	3.50821	0.000679406	0.0978904	AADAC_x000D_
ENSG00000148677	2255.67	1100.67	2.04766	0.000680477	0.0978904	ANKRD1_x000D_
ENSG00000289277	2.77778	6.83333	0.445363	0.000686242	0.0979884	NA_x000D_
ENSG00000138028	7.33333	2.25	2.85701	0.000694904	0.0984957	CGREF1_x000D_
ENSG00000135205	62.4444	99.4167	0.621197	0.00071909	0.10118	CCDC146_x000D_
ENSG00000203930	210.222	115.833	1.79941	0.000725899	0.101398	LINC00632_x000D_
ENSG00000224914	19.4444	30.0833	0.652986	0.000738145	0.101771	LINC00863_x000D_
ENSG00000119899	642.333	460.083	1.39555	0.000739132	0.101771	SLC17A5_x000D_
ENSG00000079385	968.222	465.75	2.11497	0.000756826	0.103468	CEACAM1_x000D_
ENSG00000258302	12.2222	28.5833	0.434158	0.000771441	0.104724	NA_x000D_
ENSG00000142949	4259.67	3344.25	1.2785	0.00079227	0.106187	PTPRF_x000D_
ENSG00000134323	121.889	271	0.449026	0.000795785	0.106187	MYCN_x000D_
ENSG00000237252	31.6667	18.5833	1.67828	0.000801627	0.106187	MMADHCP1_x000D_
ENSG00000291014	6	1.83333	2.86046	0.000804254	0.106187	CLCA3P_x000D_
ENSG00000221869	2571	1965.5	1.31749	0.00082874	0.108	CEBPD_x000D_
ENSG00000005436	115.111	146.083	0.784364	0.000829191	0.108	GCFC2_x000D_
ENSG00000006756	104.222	199.25	0.522546	0.000843239	0.108087	ARSD_x000D_
ENSG00000164597	165.778	126.833	1.31081	0.000851021	0.108087	COG5_x000D_
ENSG00000227195	3.44444	7.58333	0.490165	0.000851101	0.108087	MIR663AHG_x000D_
ENSG00000258920	2.55556	5.83333	0.467138	0.00085679	0.108087	FOXN3-AS1_x000D_
ENSG00000169862	56.4444	98	0.5718	0.00085789	0.108087	CTNND2_x000D_
ENSG00000184557	290.667	201.167	1.45334	0.000873985	0.108422	SOCS3_x000D_
ENSG00000116661	339.333	485.833	0.695592	0.000876827	0.108422	FBXO2_x000D_
ENSG00000147955	217.222	156.583	1.38577	0.00087743	0.108422	SIGMAR1_x000D_
ENSG00000226085	608.889	460.583	1.32227	0.000885422	0.108713	UQCRFS1P1_x000D_
ENSG00000172057	423	297	1.4286	0.000906816	0.110635	ORMDL3_x000D_
ENSG00000183421	17.1111	8.66667	1.91715	0.000913004	0.11069	RIPK4_x000D_
ENSG00000170017	766.333	1044.67	0.730865	0.000920572	0.11091	ALCAM_x000D_
ENSG00000180616	182.889	242.417	0.750194	0.000929927	0.111341	SSTR2_x000D_
ENSG00000224837	14.7778	8.75	1.65073	0.000978062	0.116381	GCSHP5_x000D_
ENSG00000181481	49.1111	69.25	0.708248	0.000986088	0.116616	RNF135_x000D_
ENSG00000131069	189.667	120.417	1.57365	0.00100348	0.117736	ACSS2_x000D_
ENSG00000236307	11	6.25	1.70064	0.00100777	0.117736	EEF1E1P1_x000D_
ENSG00000135930	1178.78	985.5	1.1943	0.00102865	0.119451	EIF4E2_x000D_
ENSG00000134716	10.2222	3.83333	2.40012	0.00103845	0.119578	CYP2J2_x000D_
ENSG00000154654	2.55556	8.5	0.332108	0.00104215	0.119578	NCAM2_x000D_
ENSG00000223916	6.11111	10.5833	0.595629	0.00104946	0.119705	NA_x000D_
ENSG00000165548	37.7778	16.8333	2.22216	0.00108111	0.122198	TMEM63C_x000D_
ENSG00000170892	881	718.25	1.23116	0.001084	0.122198	TSEN34_x000D_
ENSG00000197785	146.889	102.083	1.43772	0.00109919	0.12319	ATAD3A_x000D_
ENSG00000089154	1139	914.417	1.25209	0.00112059	0.124863	GCN1_x000D_
ENSG00000139163	2242.33	1470.42	1.53544	0.00115985	0.126718	ETNK1_x000D_
ENSG00000084754	1235.78	906.25	1.35929	0.00116319	0.126718	HADHA_x000D_
ENSG00000160691	47.8889	32.4167	1.47014	0.0011675	0.126718	SHC1_x000D_
ENSG00000248785	242.556	135.083	1.80871	0.00117566	0.126718	HIGD1AP14_x000D_
ENSG00000253785	35	21.8333	1.58261	0.00119599	0.126718	NA_x000D_
ENSG00000259838	174.444	135.917	1.29557	0.00119652	0.126718	ELOCP2_x000D_
ENSG00000145384	1051.44	277.75	3.90339	0.00119855	0.126718	FABP2_x000D_
ENSG00000115009	104.444	37.9167	2.8053	0.00120107	0.126718	CCL20_x000D_
ENSG00000270802	0.555556	0	2.09439	0.00120777	0.126718	NA_x000D_
ENSG00000077238	1039.11	666	1.55786	0.00120819	0.126718	IL4R_x000D_
ENSG00000138138	1182.44	918.833	1.29044	0.00121611	0.126718	ATAD1_x000D_
ENSG00000162692	404.667	1045.25	0.386427	0.00121613	0.126718	VCAM1_x000D_
ENSG00000119523	837.778	677	1.24041	0.00122347	0.126798	ALG2_x000D_
ENSG00000118922	33	93.25	0.35191	0.00129621	0.132999	KLF12_x000D_
ENSG00000007933	1.33333	4.75	0.345619	0.00129711	0.132999	FMO3_x000D_
ENSG00000138029	1082.78	829.75	1.30142	0.00133413	0.135006	HADHB_x000D_
ENSG00000143811	1048.56	851.417	1.23489	0.00133929	0.135006	PYCR2_x000D_
ENSG00000108651	314.667	252.333	1.25155	0.00133964	0.135006	UTP6_x000D_
ENSG00000236173	5.66667	12.0833	0.487357	0.0013468	0.135006	NA_x000D_
ENSG00000221909	50.8889	68.6667	0.751036	0.00135231	0.135006	FAM200A_x000D_
ENSG00000073578	768	611	1.25822	0.0013613	0.135006	SDHA_x000D_
ENSG00000164808	211.778	167.583	1.26922	0.00136722	0.135006	SPIDR_x000D_
ENSG00000079739	476.111	393.333	1.20937	0.0013727	0.135006	PGM1_x000D_
ENSG00000291237	803.444	453.167	1.78741	0.00144357	0.14074	SOD2_x000D_
ENSG00000196396	1531.89	1193.5	1.29011	0.00144561	0.14074	PTPN1_x000D_
ENSG00000218305	6.66667	12.9167	0.549502	0.00147163	0.141749	CDC14C_x000D_
ENSG00000079393	71.1111	42.3333	1.65468	0.00147494	0.141749	DUSP13_x000D_
ENSG00000187109	1868	2468.17	0.753411	0.00147804	0.141749	NAP1L1_x000D_
ENSG00000169442	17.3333	5.75	2.87721	0.00150158	0.142991	CD52_x000D_
ENSG00000224020	8.88889	19.3333	0.467791	0.00150795	0.142991	MIR181A2HG_x000D_
ENSG00000290871	313.667	418.5	0.745248	0.00151324	0.142991	GTF2IP1_x000D_
ENSG00000228551	386.222	279.5	1.38556	0.00154135	0.144937	SNRPGP9_x000D_
ENSG00000142794	88.8889	139.417	0.633698	0.00156148	0.14565	NBPF3_x000D_
ENSG00000124253	5659.33	2005.58	2.86724	0.00156404	0.14565	PCK1_x000D_
ENSG00000070193	13.1111	42.1667	0.315537	0.0016004	0.147706	FGF10_x000D_
ENSG00000198003	10.3333	4.75	1.9965	0.00160145	0.147706	ODAD3_x000D_
ENSG00000284753	31.5556	20.5	1.54876	0.00161148	0.147923	EEF1AKMT4_x000D_
ENSG00000214975	17.2222	9.16667	1.86452	0.00165208	0.150932	PPIAP29_x000D_
ENSG00000179299	39.2222	60	0.652216	0.00166822	0.151687	NSUN7_x000D_
ENSG00000167508	190.111	123.667	1.53249	0.00168432	0.152153	MVD_x000D_
ENSG00000100591	976.111	815.833	1.19719	0.00169407	0.152153	AHSA1_x000D_
ENSG00000136099	0.111111	3.66667	0.141667	0.00169702	0.152153	PCDH8_x000D_
ENSG00000138069	3675	3082.5	1.19505	0.00173385	0.154736	RAB1A_x000D_
ENSG00000271156	0.222222	3.25	0.183628	0.0017516	0.154743	NA_x000D_
ENSG00000143153	6038.56	9093.17	0.66178	0.00176636	0.154743	ATP1B1_x000D_
ENSG00000134440	2026.33	1623.17	1.25216	0.00177313	0.154743	NARS1_x000D_
ENSG00000179921	1.66667	4.58333	0.424849	0.00177361	0.154743	GPBAR1_x000D_
ENSG00000213371	354.222	452.25	0.782466	0.00177408	0.154743	NAP1L1P3_x000D_
ENSG00000265246	0.111111	2.91667	0.179943	0.00178988	0.155418	NA_x000D_
ENSG00000184432	987.778	811.083	1.22564	0.00180346	0.155895	COPB2_x000D_
ENSG00000134363	953.222	1506.83	0.624564	0.00182982	0.156956	FST_x000D_
ENSG00000228709	2.88889	6.66667	0.471938	0.00183201	0.156956	LINC02575_x000D_
ENSG00000248929	40.3333	22.6667	1.78995	0.00187036	0.158907	HIGD1AP3_x000D_
ENSG00000187189	149.444	229.167	0.645031	0.00187302	0.158907	TSPYL4_x000D_
ENSG00000109458	250	326.167	0.766686	0.00187952	0.158907	GAB1_x000D_
ENSG00000120805	2721.11	2169.5	1.25234	0.0018972	0.159702	ARL1_x000D_
ENSG00000089050	20.1111	32.5833	0.612627	0.0019375	0.15996	RBBP9_x000D_
ENSG00000110090	2073.67	947.917	2.20324	0.00194017	0.15996	CPT1A_x000D_
ENSG00000156232	243.222	192.417	1.26693	0.00195648	0.15996	WHAMM_x000D_
ENSG00000131828	1792.89	1263.83	1.41314	0.00195993	0.15996	PDHA1_x000D_
ENSG00000185043	564.778	395.333	1.43629	0.0019718	0.15996	CIB1_x000D_
ENSG00000106771	682.222	833.667	0.815817	0.00197493	0.15996	TMEM245_x000D_
ENSG00000165209	383.556	475.417	0.808385	0.0019752	0.15996	STRBP_x000D_
ENSG00000148700	2414.89	3102.58	0.775063	0.00199818	0.15996	ADD3_x000D_
ENSG00000213699	311.667	222.833	1.40857	0.00199911	0.15996	SLC35F6_x000D_
ENSG00000075089	217.556	310.25	0.698297	0.00199929	0.15996	ACTR6_x000D_
ENSG00000197520	241.444	131.5	1.84949	0.0020079	0.15996	FAM177B_x000D_
ENSG00000100814	112.667	147	0.758782	0.00201494	0.15996	CCNB1IP1_x000D_
ENSG00000134375	813.333	673.583	1.20549	0.00202482	0.15996	TIMM17A_x000D_
ENSG00000262769	0.111111	1.75	0.272761	0.00203365	0.15996	NA_x000D_
ENSG00000123545	138.333	96.4167	1.42785	0.002046	0.15996	NDUFAF4_x000D_
ENSG00000129245	754	610.667	1.23348	0.00204882	0.15996	FXR2_x000D_
ENSG00000139971	46.4444	68.75	0.677705	0.0020617	0.15996	ARMH4_x000D_
ENSG00000118733	5.11111	13.6667	0.386943	0.00206962	0.15996	OLFM3_x000D_
ENSG00000205622	57.4444	31.75	1.80195	0.00207302	0.15996	NA_x000D_
ENSG00000084676	302.444	377.167	0.803228	0.00207398	0.15996	NCOA1_x000D_
ENSG00000173237	16.4444	4.83333	3.23244	0.00207597	0.15996	C11orf86_x000D_
ENSG00000198833	1270.11	1084.25	1.17301	0.00208282	0.15996	UBE2J1_x000D_
ENSG00000241878	81.1111	58.1667	1.39658	0.00210377	0.160069	PISD_x000D_
ENSG00000162931	9.44444	19.1667	0.501106	0.00210595	0.160069	TRIM17_x000D_
ENSG00000064419	561	453.667	1.23202	0.00210916	0.160069	TNPO3_x000D_
ENSG00000119471	1407.33	913.333	1.55117	0.00215374	0.161936	HSDL2_x000D_
ENSG00000129083	3536.22	2913	1.21462	0.00216076	0.161936	COPB1_x000D_
ENSG00000235701	26.5556	39.4167	0.671606	0.00217194	0.161936	PCBP2P1_x000D_
ENSG00000164182	287.333	210.583	1.36597	0.00218768	0.161936	NDUFAF2_x000D_
ENSG00000169019	193	245.417	0.784596	0.00219435	0.161936	COMMD8_x000D_
ENSG00000116120	191.111	145.167	1.31275	0.00220378	0.161936	FARSB_x000D_
ENSG00000130779	1249.44	1560	0.79713	0.0022066	0.161936	CLIP1_x000D_
ENSG00000010256	391.444	321.75	1.21733	0.00221263	0.161936	UQCRC1_x000D_
ENSG00000143162	288.667	483.083	0.590222	0.00221722	0.161936	CREG1_x000D_
ENSG00000144677	167.111	218.917	0.761626	0.00221777	0.161936	CTDSPL_x000D_
ENSG00000004799	4180.33	942.167	4.49206	0.0022374	0.162753	PDK4_x000D_
ENSG00000166741	1490.89	708.083	2.15537	0.00226834	0.164384	NNMT_x000D_
ENSG00000135617	81.3333	58.3333	1.37758	0.00228397	0.164408	PRADC1_x000D_
ENSG00000122481	5.33333	12.3333	0.460129	0.00228573	0.164408	RWDD3_x000D_
ENSG00000002586	1203.56	1527.92	0.786371	0.00231749	0.166072	CD99_x000D_
ENSG00000178146	3.88889	0.833333	3.37067	0.00237435	0.168974	GK4P_x000D_
ENSG00000106853	1482.44	1050.17	1.41649	0.0023758	0.168974	PTGR1_x000D_
ENSG00000230002	21.2222	12	1.76098	0.00238428	0.168974	ALMS1-IT1_x000D_
ENSG00000188342	437.667	357.25	1.22499	0.00240304	0.169151	GTF2F2_x000D_
ENSG00000255444	78	46.6667	1.6718	0.00240513	0.169151	CYCSP27_x000D_
ENSG00000166886	11.7778	23.0833	0.523381	0.00242083	0.169151	NAB2_x000D_
ENSG00000224616	18.7778	30.8333	0.620904	0.00242187	0.169151	RTCA-AS1_x000D_
ENSG00000205420	609.667	465.667	1.32191	0.0024372	0.169216	KRT6A_x000D_
ENSG00000060762	2314.67	1200.42	1.94085	0.00244125	0.169216	MPC1_x000D_
ENSG00000239731	2.66667	0.666667	2.73526	0.00244914	0.169216	RN7SL825P_x000D_
ENSG00000049860	593.667	362.333	1.65125	0.00246143	0.169458	HEXB_x000D_
ENSG00000171314	524.222	425.5	1.23942	0.00247564	0.169829	PGAM1_x000D_
ENSG00000128626	454.778	332.583	1.36759	0.00252467	0.170586	MRPS12_x000D_
ENSG00000187676	159.889	232	0.684383	0.00253383	0.170586	B3GLCT_x000D_
ENSG00000118898	197.333	297.583	0.664429	0.00254044	0.170586	PPL_x000D_
ENSG00000185002	96.5556	198.333	0.476053	0.00254245	0.170586	RFX6_x000D_
ENSG00000060566	577.556	212.667	2.74345	0.00255221	0.170586	CREB3L3_x000D_
ENSG00000143641	1283.89	941.583	1.3665	0.00255578	0.170586	GALNT2_x000D_
ENSG00000104341	2209.67	1595.25	1.37309	0.00256365	0.170586	LAPTM4B_x000D_
ENSG00000151632	71.2222	28.9167	2.47345	0.00256658	0.170586	AKR1C2_x000D_
ENSG00000197142	255.333	110.917	2.35503	0.00257309	0.170586	ACSL5_x000D_
ENSG00000280798	156.444	208.583	0.744581	0.00257517	0.170586	LINC00294_x000D_
ENSG00000233237	63.2222	104.25	0.60678	0.0025998	0.171286	LINC00472_x000D_
ENSG00000075426	940.333	1188.75	0.78785	0.00261113	0.171286	FOSL2_x000D_
ENSG00000112473	2238.89	1866.25	1.20055	0.00262179	0.171286	SLC39A7_x000D_
ENSG00000181061	1964.44	1201.58	1.6548	0.00262279	0.171286	HIGD1A_x000D_
ENSG00000134240	6647	2280.5	2.86989	0.00263706	0.171286	HMGCS2_x000D_
ENSG00000174282	229.333	310.833	0.733502	0.0026443	0.171286	ZBTB4_x000D_
ENSG00000101670	815	323.667	2.50895	0.00264956	0.171286	LIPG_x000D_
ENSG00000115762	997.111	784.833	1.2718	0.00265682	0.171286	PLEKHB2_x000D_
ENSG00000175756	569.667	441.75	1.28836	0.00267568	0.171833	AURKAIP1_x000D_
ENSG00000255580	7.33333	20	0.388131	0.00269544	0.171833	NA_x000D_
ENSG00000106688	645.111	461.25	1.40236	0.00269557	0.171833	SLC1A1_x000D_
ENSG00000185122	17.3333	11.6667	1.48068	0.00270095	0.171833	HSF1_x000D_
ENSG00000183527	749.667	596.75	1.26029	0.00275327	0.17236	PSMG1_x000D_
ENSG00000140450	501	725.333	0.687608	0.00276576	0.17236	ARRDC4_x000D_
ENSG00000148516	18.8889	11.3333	1.63599	0.00276802	0.17236	ZEB1_x000D_
ENSG00000213430	839.667	543.333	1.55066	0.0027728	0.17236	HSPD1P1_x000D_
ENSG00000136167	476.778	243.333	1.96616	0.00277492	0.17236	LCP1_x000D_
ENSG00000151702	18.3333	9.25	1.96527	0.00277574	0.17236	FLI1_x000D_
ENSG00000121742	16.4444	43.1667	0.396263	0.00278301	0.17236	GJB6_x000D_
ENSG00000235548	0.666667	3.75	0.270681	0.00279143	0.17236	HEBP2P1_x000D_
ENSG00000172115	839.778	608	1.38158	0.00279364	0.17236	CYCS_x000D_
ENSG00000144867	1378.89	1012.5	1.36901	0.00279866	0.17236	SRPRB_x000D_
ENSG00000137502	98.1111	72.75	1.35228	0.00281112	0.172576	RAB30_x000D_
ENSG00000110048	683	562.333	1.21831	0.00282126	0.172649	OSBP_x000D_
ENSG00000163630	2.33333	6.75	0.387288	0.00284787	0.173505	SYNPR_x000D_
ENSG00000149485	734.333	470.5	1.57091	0.00285324	0.173505	FADS1_x000D_
ENSG00000123561	20.7778	47.8333	0.436905	0.00288563	0.174902	SERPINA7_x000D_
ENSG00000279852	0.777778	5.08333	0.221081	0.00289436	0.174902	NA_x000D_
ENSG00000160191	455.889	287.833	1.60285	0.00294713	0.177533	PDE9A_x000D_
ENSG00000176658	479.222	380.083	1.26522	0.00296439	0.177703	MYO1D_x000D_
ENSG00000205562	30.8889	40.5	0.772125	0.00298245	0.177703	FLRT2-AS1_x000D_
ENSG00000114113	1679.89	649.25	2.66051	0.0029852	0.177703	RBP2_x000D_
ENSG00000141385	372.889	303.417	1.23073	0.00299149	0.177703	AFG3L2_x000D_
ENSG00000091542	591.889	481.167	1.22315	0.00299604	0.177703	ALKBH5_x000D_
ENSG00000125637	40.2222	60.9167	0.660585	0.00302137	0.178361	PSD4_x000D_
ENSG00000109089	158.556	115	1.37948	0.00303815	0.178361	CDR2L_x000D_
ENSG00000132361	368.667	258.917	1.41916	0.00304716	0.178361	CLUH_x000D_
ENSG00000134824	660.667	385.833	1.73095	0.00304735	0.178361	FADS2_x000D_
ENSG00000198218	11.2222	7	1.56934	0.00305584	0.178361	QRICH1_x000D_
ENSG00000186480	1522	797	1.94165	0.00306265	0.178361	INSIG1_x000D_
ENSG00000111206	1.77778	4	0.515732	0.00310104	0.179407	FOXM1_x000D_
ENSG00000258553	1.55556	4.5	0.410588	0.00310131	0.179407	PCNX4-DT_x000D_
ENSG00000272727	9.33333	4.66667	1.92051	0.00310852	0.179407	LINC02266_x000D_
ENSG00000149968	7.88889	2.83333	2.50467	0.00312075	0.179491	MMP3_x000D_
ENSG00000184489	94.3333	70.0833	1.35566	0.00315283	0.179491	PTP4A3_x000D_
ENSG00000172426	0.444444	3.08333	0.261675	0.00316182	0.179491	RSPH9_x000D_
ENSG00000052749	49.1111	34.5833	1.40968	0.00318063	0.179491	RRP12_x000D_
ENSG00000166925	53	86.9167	0.610212	0.00318165	0.179491	TSC22D4_x000D_
ENSG00000116001	475.333	638.25	0.744263	0.00318544	0.179491	TIA1_x000D_
ENSG00000196507	256.778	333.333	0.763802	0.00318745	0.179491	TCEAL3_x000D_
ENSG00000290945	2.11111	4.5	0.538761	0.00320644	0.179491	UBE2Q2P2_x000D_
ENSG00000149474	159.556	220.083	0.724257	0.00323622	0.179491	KAT14_x000D_
ENSG00000085511	123.222	163.75	0.75197	0.00323689	0.179491	MAP3K4_x000D_
ENSG00000237701	110.556	78	1.41529	0.00324236	0.179491	ATP5PFP1_x000D_
ENSG00000120437	28.5556	14.8333	1.92428	0.00324382	0.179491	ACAT2_x000D_
ENSG00000171517	46.3333	23.25	2.00054	0.00324561	0.179491	LPAR3_x000D_
ENSG00000126106	107.667	73.9167	1.453	0.00324674	0.179491	TMEM53_x000D_
ENSG00000183186	2.33333	6	0.426892	0.00325776	0.179491	C2CD4C_x000D_
ENSG00000107566	1731.56	1136.17	1.53962	0.00325897	0.179491	ERLIN1_x000D_
ENSG00000093134	5.77778	1.75	2.8154	0.00328055	0.179754	VNN3P_x000D_
ENSG00000120129	662.778	442.917	1.50199	0.00328647	0.179754	DUSP1_x000D_
ENSG00000258102	369.778	298.167	1.24809	0.00330014	0.179754	MAP1LC3B2_x000D_
ENSG00000187123	105.333	211.25	0.491796	0.00330104	0.179754	LYPD6_x000D_
ENSG00000162910	202.889	147.25	1.3694	0.00331993	0.180274	MRPL55_x000D_
ENSG00000109534	296.556	222	1.33598	0.00333021	0.180324	GAR1_x000D_
ENSG00000236646	34.5556	19.4167	1.74626	0.00334892	0.180352	LAMTOR5P1_x000D_
ENSG00000112297	63.1111	88.6667	0.708356	0.00336813	0.180352	CRYBG1_x000D_
ENSG00000099326	34.6667	45.5	0.763065	0.00336953	0.180352	MZF1_x000D_
ENSG00000230896	34	45	0.763216	0.00337492	0.180352	NA_x000D_
ENSG00000264714	27	51.8333	0.515511	0.00337751	0.180352	KIAA0895LP1_x000D_
ENSG00000058091	92.1111	128.583	0.712564	0.00340433	0.181047	CDK14_x000D_
ENSG00000072422	432.111	614.417	0.705106	0.00340931	0.181047	RHOBTB1_x000D_
ENSG00000162928	324.222	273.667	1.18918	0.00342223	0.181234	PEX13_x000D_
ENSG00000283208	1.55556	4.41667	0.405701	0.00345225	0.182323	NA_x000D_
ENSG00000256713	5.77778	13.5	0.437088	0.00348511	0.183277	PGA5_x000D_
ENSG00000105699	43.5556	28.1667	1.55289	0.00349716	0.183277	LSR_x000D_
ENSG00000100220	592.889	501.333	1.18603	0.00350022	0.183277	RTCB_x000D_
ENSG00000124788	271.222	370.417	0.72962	0.00350835	0.183277	ATXN1_x000D_
ENSG00000157837	229.444	293.167	0.783227	0.00353119	0.183972	SPPL3_x000D_
ENSG00000148229	429.444	359.167	1.19056	0.00356615	0.185292	POLE3_x000D_
ENSG00000289096	7.22222	11.5833	0.637487	0.00358209	0.18562	NA_x000D_
ENSG00000118515	622.333	874.333	0.70723	0.00367043	0.187472	SGK1_x000D_
ENSG00000139998	155.333	270.083	0.572951	0.00367297	0.187472	RAB15_x000D_
ENSG00000211445	208.889	103.75	2.03167	0.00367857	0.187472	GPX3_x000D_
ENSG00000109099	186.778	338.833	0.549229	0.00369139	0.187472	PMP22_x000D_
ENSG00000151090	877.889	1135	0.769013	0.00370195	0.187472	THRB_x000D_
ENSG00000055332	490.778	667.167	0.735897	0.00371122	0.187472	EIF2AK2_x000D_
ENSG00000172915	75.4444	207.417	0.357335	0.00372077	0.187472	NBEA_x000D_
ENSG00000172465	281.889	403.083	0.69896	0.00373187	0.187472	TCEAL1_x000D_
ENSG00000178982	1425.44	1141.92	1.24004	0.00374997	0.187472	EIF3K_x000D_
ENSG00000140876	4	8.91667	0.482338	0.00375001	0.187472	NUDT7_x000D_
ENSG00000278903	6	11.1667	0.554443	0.00375138	0.187472	NA_x000D_
ENSG00000263551	0.222222	2.08333	0.281381	0.00375607	0.187472	NA_x000D_
ENSG00000198157	41.1111	63.1667	0.638839	0.00376325	0.187472	HMGN5_x000D_
ENSG00000172731	27.5556	11.8333	2.3144	0.00376538	0.187472	LRRC20_x000D_
ENSG00000128185	5.22222	8.91667	0.60313	0.00378231	0.187472	DGCR6L_x000D_
ENSG00000109519	1028.56	801	1.28891	0.003792	0.187472	GRPEL1_x000D_
ENSG00000149016	12.6667	7.5	1.61896	0.00380175	0.187472	TUT1_x000D_
ENSG00000196208	11.5556	20.0833	0.600844	0.00381865	0.187472	GREB1_x000D_
ENSG00000185298	155.667	118.417	1.3203	0.00382148	0.187472	CCDC137_x000D_
ENSG00000188807	38.8889	27.75	1.40583	0.00382638	0.187472	TMEM201_x000D_
ENSG00000117054	820.222	669.417	1.22436	0.00382781	0.187472	ACADM_x000D_
ENSG00000070785	142.444	112.25	1.27525	0.00383179	0.187472	EIF2B3_x000D_
ENSG00000265778	8.44444	13.9167	0.623183	0.00389229	0.189503	ZNF516-AS1_x000D_
ENSG00000138073	230.111	181.917	1.26628	0.00389527	0.189503	PREB_x000D_
ENSG00000288075	4.77778	10.8333	0.463756	0.00390959	0.189503	NA_x000D_
ENSG00000140995	164.222	135.583	1.21271	0.00391262	0.189503	DEF8_x000D_
ENSG00000147684	1515.11	1243.75	1.2158	0.00394259	0.190476	NDUFB9_x000D_
ENSG00000223984	1.66667	4.25	0.462241	0.00399078	0.191982	HNRNPRP1_x000D_
ENSG00000188725	811.444	674.667	1.21094	0.00399369	0.191982	SMIM15_x000D_
ENSG00000125378	20.6667	44.0833	0.470818	0.00400592	0.192091	BMP4_x000D_
ENSG00000135299	29	52.1667	0.552549	0.00402053	0.192313	ANKRD6_x000D_
ENSG00000071859	159	129.25	1.23014	0.00404263	0.192804	FAM50A_x000D_
ENSG00000107937	1721.56	1355.42	1.27543	0.00405078	0.192804	GTPBP4_x000D_
ENSG00000175467	42.8889	32.4167	1.31719	0.00406756	0.192842	SART1_x000D_
ENSG00000163346	231.444	279.917	0.822803	0.00407664	0.192842	PBXIP1_x000D_
ENSG00000168734	9.88889	26.25	0.384604	0.00408327	0.192842	PKIG_x000D_
ENSG00000140598	77.3333	98	0.792088	0.00409161	0.192842	EFL1_x000D_
ENSG00000007944	157.111	321.667	0.48286	0.00412585	0.193982	MYLIP_x000D_
ENSG00000204071	15.5556	26.5833	0.581146	0.00414711	0.194276	TCEAL6_x000D_
ENSG00000148153	593.333	499.583	1.1914	0.00415622	0.194276	INIP_x000D_
ENSG00000213593	837.889	680.917	1.23176	0.00417181	0.194276	TMX2_x000D_
ENSG00000255014	13.2222	20.0833	0.670165	0.00417243	0.194276	ARL6IP1P3_x000D_
ENSG00000162368	1866.56	1427.75	1.31869	0.00418743	0.194315	CMPK1_x000D_
ENSG00000136986	655.667	531.25	1.23694	0.00419341	0.194315	DERL1_x000D_
ENSG00000257365	81.7778	108.25	0.755028	0.00422265	0.194812	FNTB_x000D_
ENSG00000069764	8.44444	17.1667	0.511469	0.00422436	0.194812	PLA2G10_x000D_
ENSG00000136950	795.333	622	1.28347	0.00423815	0.194981	ARPC5L_x000D_
ENSG00000106554	305.111	204.5	1.4894	0.00425652	0.195361	CHCHD3_x000D_
ENSG00000258464	1.11111	5.16667	0.279141	0.00428145	0.196038	NA_x000D_
ENSG00000144445	30.8889	47.5	0.65747	0.0043169	0.197193	KANSL1L_x000D_
ENSG00000053254	260.111	425	0.608542	0.00433235	0.197431	FOXN3_x000D_
ENSG00000105379	229.889	149.333	1.5398	0.00436094	0.197511	ETFB_x000D_
ENSG00000173264	18.2222	25.8333	0.711862	0.00436433	0.197511	GPR137_x000D_
ENSG00000286760	5.77778	9.75	0.613386	0.00436505	0.197511	NA_x000D_
ENSG00000165449	9.77778	28.25	0.353984	0.00437511	0.197511	SLC16A9_x000D_
ENSG00000115234	164.556	197.917	0.832942	0.00441549	0.198869	SNX17_x000D_
ENSG00000158966	87.7778	156.333	0.547097	0.00444649	0.199798	CACHD1_x000D_
ENSG00000108788	98.8889	73	1.36839	0.00446101	0.199985	MLX_x000D_
ENSG00000117308	377.444	191.583	1.99054	0.00448623	0.200648	GALE_x000D_
ENSG00000258426	1.66667	0.416667	2.52602	0.00450471	0.201009	NA_x000D_
ENSG00000187134	428.778	136.5	3.21526	0.00456907	0.202856	AKR1C1_x000D_
ENSG00000189266	343.778	423.083	0.812801	0.00458908	0.202856	PNRC2_x000D_
ENSG00000141026	121.222	95.5833	1.26729	0.00459127	0.202856	MED9_x000D_
ENSG00000172331	42.1111	65.1667	0.64376	0.00459248	0.202856	BPGM_x000D_
ENSG00000229644	652.444	407.917	1.6185	0.00459873	0.202856	NAMPTP1_x000D_
ENSG00000214810	112.889	72.5833	1.56248	0.00462213	0.203054	CYCSP55_x000D_
ENSG00000219481	43.2222	58.8333	0.730692	0.00464295	0.203054	NBPF1_x000D_
ENSG00000130703	448	376.583	1.19343	0.0046605	0.203054	OSBPL2_x000D_
ENSG00000103066	44.5556	65.6667	0.683396	0.00468728	0.203054	PLA2G15_x000D_
ENSG00000178952	571.556	475.667	1.20085	0.0046885	0.203054	TUFM_x000D_
ENSG00000253891	2.88889	0.666667	2.80439	0.004692	0.203054	NA_x000D_
ENSG00000238015	4.44444	7.66667	0.599084	0.00470597	0.203054	NA_x000D_
ENSG00000152990	184.556	230.583	0.796472	0.0047073	0.203054	ADGRA3_x000D_
ENSG00000236824	890.222	554.917	1.57802	0.00471372	0.203054	BCYRN1_x000D_
ENSG00000213020	69.8889	97.5	0.717101	0.00472376	0.203054	ZNF611_x000D_
ENSG00000175414	102.556	133	0.766294	0.00472646	0.203054	ARL10_x000D_
ENSG00000120053	815	556.333	1.4653	0.00473197	0.203054	GOT1_x000D_
ENSG00000266900	7.44444	12.4167	0.611167	0.00474439	0.203054	NA_x000D_
ENSG00000289438	1.44444	3.75	0.451062	0.0047507	0.203054	NA_x000D_
ENSG00000226900	6	2.16667	2.42327	0.00476146	0.203064	NA_x000D_
ENSG00000100196	604	454.833	1.33482	0.00477412	0.203155	KDELR3_x000D_
ENSG00000229539	4.22222	7	0.622317	0.00478615	0.203218	PANK2-AS1_x000D_
ENSG00000224669	17.7778	10.3333	1.69064	0.00482858	0.204569	NA_x000D_
ENSG00000160796	114.556	171.167	0.671019	0.00485412	0.20515	NBEAL2_x000D_
ENSG00000110148	3	10.6667	0.306289	0.00487303	0.20515	CCKBR_x000D_
ENSG00000233328	5.66667	2.58333	2.0069	0.00487423	0.20515	PFN1P1_x000D_
ENSG00000178537	483.778	271.333	1.80109	0.00493327	0.207183	SLC25A20_x000D_
ENSG00000163913	44.5556	57.5	0.778033	0.00496886	0.207702	IFT122_x000D_
ENSG00000217684	3.88889	1.08333	2.87569	0.00496997	0.207702	RPS3AP24_x000D_
ENSG00000169692	457.111	309.75	1.48276	0.00497797	0.207702	AGPAT2_x000D_
ENSG00000165533	80.5556	63.75	1.26007	0.00500872	0.208534	TTC8_x000D_
ENSG00000255469	70.7778	52.5	1.33427	0.00505348	0.209697	BOLA3P1_x000D_
ENSG00000156427	3.11111	5.41667	0.613939	0.00505841	0.209697	FGF18_x000D_
ENSG00000249193	1379.22	922.083	1.50293	0.00507389	0.209888	HSPD1P5_x000D_
ENSG00000138036	135.444	182.75	0.742276	0.00510666	0.210791	DYNC2LI1_x000D_
ENSG00000114423	114.889	160.333	0.715503	0.00518989	0.213551	CBLB_x000D_
ENSG00000144136	1492	1000.83	1.48569	0.0051957	0.213551	SLC20A1_x000D_
ENSG00000055732	21.4444	37.5	0.576939	0.00521055	0.213706	MCOLN3_x000D_
ENSG00000182568	155.556	348.5	0.443363	0.00524405	0.214623	SATB1_x000D_
ENSG00000183087	98	138.833	0.703264	0.00528122	0.214947	GAS6_x000D_
ENSG00000139433	28	39.8333	0.712686	0.00529283	0.214947	GLTP_x000D_
ENSG00000165181	19	32.25	0.593167	0.00529579	0.214947	SHOC1_x000D_
ENSG00000128335	51.3333	34.9167	1.46008	0.00529807	0.214947	APOL2_x000D_
ENSG00000006451	899.333	759.667	1.18103	0.00532672	0.214947	RALA_x000D_
ENSG00000049769	61.4444	88.8333	0.69371	0.00533701	0.214947	PPP1R3F_x000D_
ENSG00000197584	1.33333	4.75	0.337643	0.00534344	0.214947	KCNMB2_x000D_
ENSG00000114030	320.111	382.083	0.838731	0.00535231	0.214947	KPNA1_x000D_
ENSG00000103647	11.3333	5.16667	2.11575	0.00535232	0.214947	CORO2B_x000D_
ENSG00000132432	3341.44	2776.17	1.20395	0.00543995	0.217677	SEC61G_x000D_
ENSG00000137747	8.33333	20.9167	0.408705	0.00544767	0.217677	TMPRSS13_x000D_
ENSG00000200397	5	8.83333	0.587592	0.00545553	0.217677	Y_RNA_x000D_
ENSG00000167641	571.111	275.667	2.05315	0.00547033	0.217677	PPP1R14A_x000D_
ENSG00000140395	286	240.833	1.1883	0.00550656	0.217677	SKIC8_x000D_
ENSG00000274340	3	6.83333	0.462108	0.00551523	0.217677	NA_x000D_
ENSG00000090339	15	6.5	2.23839	0.0055243	0.217677	ICAM1_x000D_
ENSG00000182793	3.33333	6.83333	0.520712	0.00552609	0.217677	GSTA5_x000D_
ENSG00000154265	251	335	0.747843	0.00552643	0.217677	ABCA5_x000D_
ENSG00000104361	28.2222	43.5	0.653472	0.00553702	0.217677	NIPAL2_x000D_
ENSG00000242457	14.5556	23.1667	0.629782	0.00554505	0.217677	RBBP4P2_x000D_
ENSG00000109066	142	104.083	1.37349	0.00555581	0.217677	TMEM104_x000D_
ENSG00000198822	14.5556	8.08333	1.77557	0.00557342	0.217924	GRM3_x000D_
ENSG00000250565	22.5556	37	0.60869	0.00560469	0.218583	ATP6V1E2_x000D_
ENSG00000103423	245	194.167	1.26694	0.00561295	0.218583	DNAJA3_x000D_
ENSG00000198624	27.3333	60.0833	0.46004	0.0056289	0.218709	CCDC69_x000D_
ENSG00000140743	177.333	140.167	1.27119	0.00565494	0.218709	CDR2_x000D_
ENSG00000101624	94.6667	76	1.2385	0.00565773	0.218709	CEP76_x000D_
ENSG00000108587	742.667	636.833	1.1699	0.0056638	0.218709	GOSR1_x000D_
ENSG00000214207	9.44444	4.75	1.92775	0.0056729	0.218709	KRT18P10_x000D_
ENSG00000106591	365.556	309.667	1.18478	0.00569498	0.219122	MRPL32_x000D_
ENSG00000272767	7.44444	11.4167	0.657813	0.0057089	0.219185	JMJD1C-AS1_x000D_
ENSG00000272269	4.88889	2.16667	1.97538	0.00573426	0.219185	NUP153-AS1_x000D_
ENSG00000242276	32.6667	45.5	0.710956	0.00573819	0.219185	RPL5P3_x000D_
ENSG00000153786	765.778	640.083	1.20177	0.00575629	0.219185	ZDHHC7_x000D_
ENSG00000157020	964	825.667	1.16368	0.00577126	0.219185	SEC13_x000D_
ENSG00000165275	21	29.3333	0.713331	0.00577716	0.219185	TRMT10B_x000D_
ENSG00000136052	108.444	76.5833	1.39566	0.0057809	0.219185	SLC41A2_x000D_
ENSG00000101951	1.88889	8	0.289052	0.00578759	0.219185	PAGE4_x000D_
ENSG00000246695	58.2222	93.75	0.62957	0.00581339	0.219409	RASSF8-AS1_x000D_
ENSG00000065559	434.667	521.583	0.833751	0.00582295	0.219409	MAP2K4_x000D_
ENSG00000170545	75.3333	119.583	0.627353	0.00582764	0.219409	SMAGP_x000D_
ENSG00000285531	16.5556	10.5	1.56007	0.00591844	0.221631	NA_x000D_
ENSG00000154822	24.3333	41.0833	0.596767	0.00592373	0.221631	PLCL2_x000D_
ENSG00000232031	3.88889	8.33333	0.487263	0.00592398	0.221631	NA_x000D_
ENSG00000075415	7532.22	6439.67	1.16828	0.00594164	0.221631	SLC25A3_x000D_
ENSG00000242951	190	236.25	0.80479	0.00594414	0.221631	NA_x000D_
ENSG00000162298	62.8889	47.0833	1.34325	0.00597396	0.222312	SYVN1_x000D_
ENSG00000213711	7.11111	3.08333	2.0769	0.00599932	0.222826	PHB1P7_x000D_
ENSG00000169372	27.2222	39.1667	0.700554	0.00601481	0.222972	CRADD_x000D_
ENSG00000143882	1.55556	9.83333	0.202096	0.00602882	0.223062	ATP6V1C2_x000D_
ENSG00000160209	740.444	621.167	1.19595	0.00605807	0.223243	PDXK_x000D_
ENSG00000156218	70.5556	110.583	0.635573	0.00606388	0.223243	ADAMTSL3_x000D_
ENSG00000164879	5	10.8333	0.49453	0.00606845	0.223243	CA3_x000D_
ENSG00000170473	175.889	142.167	1.24574	0.00612253	0.224394	PYM1_x000D_
ENSG00000225510	5.55556	2.16667	2.21502	0.00612301	0.224394	PCDH8P1_x000D_
ENSG00000235829	14.7778	21.1667	0.705316	0.00615362	0.224925	TBCAP2_x000D_
ENSG00000171227	436.778	315.167	1.38721	0.00616556	0.224925	TMEM37_x000D_
ENSG00000197780	775.667	652.583	1.18474	0.00617905	0.224925	TAF13_x000D_
ENSG00000206053	1027.89	836.25	1.23332	0.00618928	0.224925	JPT2_x000D_
ENSG00000204262	572	781.417	0.729261	0.00620829	0.224925	COL5A2_x000D_
ENSG00000152086	13.4444	6.75	1.95354	0.00621299	0.224925	TUBA3E_x000D_
ENSG00000050393	402.111	508.5	0.784696	0.00622234	0.224925	MCUR1_x000D_
ENSG00000000419	594.556	501.667	1.18983	0.00623153	0.224925	DPM1_x000D_
ENSG00000279392	128.333	103.083	1.23873	0.00624665	0.224925	NA_x000D_
ENSG00000147162	334	444.583	0.750113	0.0062733	0.224925	OGT_x000D_
ENSG00000141570	16.5556	11.9167	1.37871	0.00628669	0.224925	CBX8_x000D_
ENSG00000151612	685.333	882.583	0.772614	0.00629651	0.224925	ZNF827_x000D_
ENSG00000130204	423.111	282.667	1.4965	0.0062967	0.224925	TOMM40_x000D_
ENSG00000074410	78.7778	43.6667	1.84002	0.00632139	0.224925	CA12_x000D_
ENSG00000198198	60.1111	41	1.47665	0.00633155	0.224925	SZT2_x000D_
ENSG00000145675	928.778	1256.67	0.744675	0.00634002	0.224925	PIK3R1_x000D_
ENSG00000131873	398.111	272.25	1.46634	0.00634246	0.224925	CHSY1_x000D_
ENSG00000160469	5	8.25	0.624854	0.00635123	0.224925	BRSK1_x000D_
ENSG00000103449	42	66.75	0.623838	0.00638605	0.224925	SALL1_x000D_
ENSG00000171431	11.7778	2.83333	3.78122	0.00638789	0.224925	KRT20_x000D_
ENSG00000196449	253.778	217.333	1.17109	0.00639624	0.224925	YRDC_x000D_
ENSG00000169902	344.444	285.667	1.20718	0.00640479	0.224925	TPST1_x000D_
ENSG00000225179	1.11111	3.08333	0.452814	0.00642914	0.224925	LINC00457_x000D_
ENSG00000127948	356.111	217.5	1.66328	0.00644267	0.224925	POR_x000D_
ENSG00000213226	141.778	104.25	1.35411	0.00645165	0.224925	NA_x000D_
ENSG00000213341	418.778	309.083	1.37281	0.00646974	0.224925	CHUK_x000D_
ENSG00000145287	860.889	507.917	1.71196	0.00649154	0.224925	PLAC8_x000D_
ENSG00000230001	5.44444	3	1.72471	0.00650174	0.224925	NA_x000D_
ENSG00000053328	0.888889	5.75	0.223787	0.00650226	0.224925	METTL24_x000D_
ENSG00000104327	5.33333	12.9167	0.427307	0.00650339	0.224925	CALB1_x000D_
ENSG00000240738	61	81	0.749229	0.00651622	0.224925	RPL6P22_x000D_
ENSG00000185885	11.1111	6.83333	1.58559	0.00652034	0.224925	IFITM1_x000D_
ENSG00000271133	10.7778	17.25	0.652882	0.00652314	0.224925	ITGB8-AS1_x000D_
ENSG00000166912	384.222	274.5	1.40177	0.00653423	0.224925	MTMR10_x000D_
ENSG00000133835	2496.44	1609.58	1.5544	0.00657181	0.225815	HSD17B4_x000D_
ENSG00000220925	0.888889	3.16667	0.366808	0.00660102	0.226084	IGBP1-AS2_x000D_
ENSG00000247626	130.222	85.9167	1.52715	0.00664325	0.226084	MARS2_x000D_
ENSG00000163931	5017.67	4314.83	1.16504	0.00664708	0.226084	TKT_x000D_
ENSG00000115806	762.778	647.583	1.17794	0.0066547	0.226084	GORASP2_x000D_
ENSG00000170027	1754.44	1482.33	1.19042	0.00666139	0.226084	YWHAG_x000D_
ENSG00000131242	348.667	462.5	0.75139	0.00666188	0.226084	RAB11FIP4_x000D_
ENSG00000219626	46.4444	62.3333	0.747674	0.0066637	0.226084	FAM228B_x000D_
ENSG00000273851	8.88889	3.66667	2.27917	0.0066825	0.226084	NA_x000D_
ENSG00000113621	169.667	220.833	0.765154	0.00668518	0.226084	TXNDC15_x000D_
ENSG00000227399	1.22222	2.66667	0.533566	0.00673187	0.227264	NA_x000D_
ENSG00000274588	5.88889	12.0833	0.495487	0.0067814	0.228536	DGKK_x000D_
ENSG00000108443	486.556	401.167	1.21943	0.0068275	0.229442	RPS6KB1_x000D_
ENSG00000042445	722	451.333	1.62425	0.00683208	0.229442	RETSAT_x000D_
ENSG00000234825	19.3333	24.6667	0.791113	0.00688663	0.23057	XRCC6P2_x000D_
ENSG00000121060	395.556	293.5	1.35205	0.00689975	0.23057	TRIM25_x000D_
ENSG00000110955	2978.44	2406.5	1.23373	0.00690876	0.23057	ATP5F1B_x000D_
ENSG00000137691	1.44444	9.16667	0.198166	0.0069273	0.23057	CFAP300_x000D_
ENSG00000145242	6.44444	1.58333	3.38081	0.00692752	0.23057	EPHA5_x000D_
ENSG00000100596	828.889	694.75	1.19964	0.00693804	0.23057	SPTLC2_x000D_
ENSG00000267565	88.4444	124.917	0.701721	0.00695179	0.23057	NA_x000D_
ENSG00000066322	227.333	186.667	1.21646	0.00697221	0.23057	ELOVL1_x000D_
ENSG00000244253	3.22222	1.33333	1.99279	0.00698039	0.23057	RPS29P24_x000D_
ENSG00000117602	403.111	514.083	0.78155	0.00700262	0.23057	RCAN3_x000D_
ENSG00000230311	54.1111	40.25	1.35783	0.0070066	0.23057	TOMM20P4_x000D_
ENSG00000187288	605.111	267.917	2.32965	0.00702026	0.23057	CIDEC_x000D_
ENSG00000174963	0.333333	2.41667	0.288088	0.00704196	0.23057	ZIC4_x000D_
ENSG00000063241	69.3333	52	1.32887	0.0070435	0.23057	ISOC2_x000D_
ENSG00000125733	46.3333	35	1.32508	0.0070516	0.23057	TRIP10_x000D_
ENSG00000198498	359.667	288.25	1.24872	0.00705705	0.23057	TMA16_x000D_
ENSG00000123104	248.778	395.5	0.624267	0.00709829	0.231525	ITPR2_x000D_
ENSG00000113282	2478.89	2130.5	1.16807	0.00716111	0.232937	CLINT1_x000D_
ENSG00000104290	488	628.833	0.774651	0.00716575	0.232937	FZD3_x000D_
ENSG00000277634	3.77778	1.5	2.16586	0.0072027	0.233404	Y_RNA_x000D_
ENSG00000229919	35.1111	26.8333	1.30907	0.00720434	0.233404	ELOCP3_x000D_
ENSG00000162851	94.1111	77.6667	1.21552	0.00731255	0.236513	TFB2M_x000D_
ENSG00000138336	149.667	197.917	0.753871	0.00736799	0.237311	TET1_x000D_
ENSG00000131100	498.333	409.333	1.21643	0.00737208	0.237311	ATP6V1E1_x000D_
ENSG00000171105	1015.89	822.25	1.24631	0.00737416	0.237311	INSR_x000D_
ENSG00000168874	9.22222	4.33333	2.08942	0.00742026	0.23823	ATOH8_x000D_
ENSG00000229931	2.88889	6.58333	0.472166	0.00744109	0.23823	ATXN1-AS1_x000D_
ENSG00000131876	122.222	96.1667	1.26402	0.0074452	0.23823	SNRPA1_x000D_
ENSG00000067992	119	148.667	0.793687	0.00746665	0.23823	PDK3_x000D_
ENSG00000101294	653.111	549.167	1.18717	0.0074674	0.23823	HM13_x000D_
ENSG00000135404	12129.1	10033.6	1.2123	0.00747689	0.23823	CD63_x000D_
ENSG00000105146	9.88889	5.5	1.74238	0.00748987	0.23825	AURKC_x000D_
ENSG00000070476	233.889	182.25	1.29218	0.00752312	0.238777	ZXDC_x000D_
ENSG00000138678	205.333	140.667	1.47191	0.00754073	0.238777	GPAT3_x000D_
ENSG00000179091	510	403	1.26776	0.00755376	0.238777	CYC1_x000D_
ENSG00000236012	15.1111	7.08333	2.04654	0.00755707	0.238777	HIGD1AP12_x000D_
ENSG00000124557	0.777778	2.83333	0.388483	0.00757901	0.238777	BTN1A1_x000D_
ENSG00000261324	29.5556	44.9167	0.663521	0.00758076	0.238777	NA_x000D_
ENSG00000269274	7.33333	10.5833	0.710973	0.00759975	0.238957	NA_x000D_
ENSG00000286162	6.66667	11.25	0.61409	0.00762815	0.238957	NA_x000D_
ENSG00000075336	220.556	178.833	1.22991	0.00765181	0.238957	TIMM21_x000D_
ENSG00000090612	145.778	181.417	0.801843	0.00765572	0.238957	ZNF268_x000D_
ENSG00000166426	2.77778	7.58333	0.398115	0.00769437	0.238957	CRABP1_x000D_
ENSG00000184831	56	41.6667	1.32191	0.00770675	0.238957	APOO_x000D_
ENSG00000244585	3.77778	7.25	0.559812	0.00771952	0.238957	RPL12P33_x000D_
ENSG00000137752	8.66667	3.5	2.34788	0.0077235	0.238957	CASP1_x000D_
ENSG00000167766	205.556	302	0.678924	0.00773626	0.238957	ZNF83_x000D_
ENSG00000196562	487.333	600.083	0.812331	0.00773701	0.238957	SULF2_x000D_
ENSG00000169991	99.4444	73.0833	1.36726	0.00775186	0.238957	IFFO2_x000D_
ENSG00000047188	313.111	384.583	0.814706	0.00776556	0.238957	YTHDC2_x000D_
ENSG00000114166	63.3333	102.833	0.608086	0.00778613	0.238957	KAT2B_x000D_
ENSG00000215483	33.6667	22.75	1.485	0.0078222	0.238957	LINC00598_x000D_
ENSG00000119630	120	181.167	0.667454	0.0078264	0.238957	PGF_x000D_
ENSG00000104517	479	596.5	0.805289	0.0078286	0.238957	UBR5_x000D_
ENSG00000151773	94.3333	136.583	0.684132	0.00784226	0.238957	CCDC122_x000D_
ENSG00000267156	10.4444	6.66667	1.54818	0.00784813	0.238957	TPMTP1_x000D_
ENSG00000121440	48	138.5	0.344445	0.00785055	0.238957	PDZRN3_x000D_
ENSG00000165156	701.444	893.25	0.781398	0.00785431	0.238957	ZHX1_x000D_
ENSG00000278926	3.33333	1.41667	1.97133	0.00785451	0.238957	NA_x000D_
ENSG00000166987	0.888889	2.58333	0.431617	0.00785918	0.238957	MBD6_x000D_
ENSG00000196700	10.2222	18.75	0.560188	0.00790584	0.239377	ZNF512B_x000D_
ENSG00000167977	514.889	411.5	1.25798	0.00793585	0.239377	KCTD5_x000D_
ENSG00000249642	2.44444	0.666667	2.46699	0.00795389	0.239377	NA_x000D_
ENSG00000290829	3.11111	4.83333	0.663235	0.00796708	0.239377	NA_x000D_
ENSG00000151846	41.1111	57.25	0.717868	0.00797031	0.239377	PABPC3_x000D_
ENSG00000178458	224.222	301.417	0.737988	0.00797047	0.239377	H3P16_x000D_
ENSG00000261053	451.889	298.833	1.52829	0.00797059	0.239377	NAMPTP3_x000D_
ENSG00000141376	15.8889	28.25	0.562571	0.00797233	0.239377	BCAS3_x000D_
ENSG00000260379	41.6667	29.75	1.39789	0.0080519	0.241051	NA_x000D_
ENSG00000091137	39.8889	16.5833	2.36175	0.00805309	0.241051	SLC26A4_x000D_
ENSG00000106526	5.88889	2.33333	2.23694	0.0080677	0.241113	ACTR3C_x000D_
ENSG00000168077	7.22222	22	0.341032	0.00809864	0.241176	SCARA3_x000D_
ENSG00000226386	0.444444	2	0.379913	0.00811845	0.241176	PARD3-DT_x000D_
ENSG00000173548	90.7778	71.1667	1.26897	0.00812425	0.241176	SNX33_x000D_
ENSG00000287109	5.55556	2.75	1.83933	0.00814139	0.241176	NA_x000D_
ENSG00000231715	628.444	473.083	1.32378	0.00815164	0.241176	COX6CP2_x000D_
ENSG00000111196	112.556	90.4167	1.252	0.00815439	0.241176	MAGOHB_x000D_
ENSG00000187193	193.222	85.1667	2.25612	0.00815816	0.241176	MT1X_x000D_
ENSG00000289132	1.44444	4.5	0.380711	0.0081787	0.241176	NA_x000D_
ENSG00000157916	1167.44	949	1.23607	0.0081836	0.241176	RER1_x000D_
ENSG00000088205	895	748.167	1.1983	0.0081974	0.241176	DDX18_x000D_
ENSG00000102218	347.222	286.167	1.22016	0.00821685	0.241176	RP2_x000D_
ENSG00000008300	25.7778	16.8333	1.51463	0.00822518	0.241176	CELSR3_x000D_
ENSG00000272078	18.1111	12.0833	1.46645	0.00825278	0.241176	NA_x000D_
ENSG00000122779	601.222	757.833	0.788657	0.00825691	0.241176	TRIM24_x000D_
ENSG00000107957	120.444	169.667	0.709415	0.00825746	0.241176	SH3PXD2A_x000D_
ENSG00000287154	4.33333	1.66667	2.26382	0.00827096	0.241205	NA_x000D_
ENSG00000181035	645.111	364.417	1.79069	0.00830163	0.24138	SLC25A42_x000D_
ENSG00000020426	186.333	286	0.647075	0.008302	0.24138	MNAT1_x000D_
ENSG00000146072	1265.11	720	1.75147	0.00839237	0.24364	TNFRSF21_x000D_
ENSG00000110244	540.667	248.583	2.22837	0.0084071	0.2437	APOA4_x000D_
ENSG00000169413	2.77778	7.08333	0.432765	0.00843868	0.243908	RNASE6_x000D_
ENSG00000277586	11	4.25	2.43319	0.00844188	0.243908	NEFL_x000D_
ENSG00000134884	1005.67	1326.25	0.75639	0.00845222	0.243908	ARGLU1_x000D_
ENSG00000136819	371.889	317.25	1.17778	0.00850348	0.244103	C9orf78_x000D_
ENSG00000142186	18.2222	11.3333	1.60769	0.00854	0.244103	SCYL1_x000D_
ENSG00000229980	10.2222	6.91667	1.45199	0.00854703	0.244103	TOB1-AS1_x000D_
ENSG00000162694	107.222	177	0.601423	0.00855881	0.244103	EXTL2_x000D_
ENSG00000165272	5819.56	3001.58	1.99452	0.00857173	0.244103	AQP3_x000D_
ENSG00000229852	182.889	235	0.774463	0.00859839	0.244103	KHDC1-AS1_x000D_
ENSG00000259746	520	337.583	1.54866	0.00859881	0.244103	HSPE1P3_x000D_
ENSG00000181392	40	27.1667	1.47394	0.00861715	0.244103	SYNE4_x000D_
ENSG00000107833	521.333	423.5	1.23063	0.00862267	0.244103	NPM3_x000D_
ENSG00000174109	115.889	93.25	1.2536	0.00862939	0.244103	C16orf91_x000D_
ENSG00000157303	52.8889	89.0833	0.5843	0.00863857	0.244103	SUSD3_x000D_
ENSG00000167173	21.6667	28.8333	0.751342	0.00865284	0.244103	C15orf39_x000D_
ENSG00000105835	4231.78	2763.75	1.54719	0.00865294	0.244103	NAMPT_x000D_
ENSG00000131871	1722.44	1384.17	1.24782	0.00865607	0.244103	SELENOS_x000D_
ENSG00000105197	109.222	88.4167	1.23148	0.00870422	0.244103	TIMM50_x000D_
ENSG00000072840	7.88889	13.25	0.61356	0.00871086	0.244103	EVC_x000D_
ENSG00000109255	0.888889	2.16667	0.527188	0.00872378	0.244103	NMU_x000D_
ENSG00000170745	30.2222	16.0833	1.82417	0.0087297	0.244103	KCNS3_x000D_
ENSG00000165271	67	45.0833	1.45413	0.00873089	0.244103	NOL6_x000D_
ENSG00000224117	32.6667	23.0833	1.40599	0.00873531	0.244103	PTPN2P2_x000D_
ENSG00000164576	177.333	247.167	0.715482	0.00875316	0.244103	SAP30L_x000D_
ENSG00000242852	3	6.16667	0.519149	0.00875603	0.244103	ZNF709_x000D_
ENSG00000130811	61.3333	50.3333	1.22216	0.00876036	0.244103	EIF3G_x000D_
ENSG00000231646	8.88889	25.4167	0.365921	0.00876289	0.244103	FSIP2-AS1_x000D_
ENSG00000099204	443.111	327.167	1.36473	0.0087969	0.244697	ABLIM1_x000D_
ENSG00000166619	301.889	257.833	1.17498	0.00881683	0.244711	BLCAP_x000D_
ENSG00000223459	9	14.25	0.639721	0.00882691	0.244711	TCAF1P1_x000D_
ENSG00000177663	178.889	148.417	1.20901	0.00883594	0.244711	IL17RA_x000D_
ENSG00000019169	0.444444	0	1.89675	0.00884819	0.244711	MARCO_x000D_
ENSG00000138641	39.3333	49.0833	0.807772	0.00889002	0.245515	HERC3_x000D_
ENSG00000160953	111.889	134.083	0.834662	0.00890361	0.245539	PWWP3A_x000D_
ENSG00000131773	34.5556	63.6667	0.540179	0.00897337	0.247109	KHDRBS3_x000D_
ENSG00000135365	155.556	209.75	0.742499	0.00904845	0.248161	PHF21A_x000D_
ENSG00000144837	97.2222	42.5833	2.27205	0.00905831	0.248161	PLA1A_x000D_
ENSG00000184304	11.4444	30.5	0.385419	0.00906048	0.248161	PRKD1_x000D_
ENSG00000279123	5.22222	2.16667	2.10356	0.00909231	0.248161	NA_x000D_
ENSG00000125255	268.667	82.9167	3.37955	0.00910901	0.248161	SLC10A2_x000D_
ENSG00000149636	102.111	81.5833	1.24729	0.0091095	0.248161	DSN1_x000D_
ENSG00000167081	118.667	196.833	0.600974	0.00911101	0.248161	PBX3_x000D_
ENSG00000259349	5.33333	2.83333	1.7974	0.00911783	0.248161	APPBP2-DT_x000D_
ENSG00000112936	2.77778	6.16667	0.472835	0.00912742	0.248161	C7_x000D_
ENSG00000290046	1	3.5	0.376933	0.00915305	0.2485	NA_x000D_
ENSG00000124429	9.55556	24.4167	0.401886	0.00916567	0.2485	POF1B_x000D_
ENSG00000133019	22.6667	42.8333	0.53151	0.00918161	0.248541	CHRM3_x000D_
ENSG00000135736	9.11111	16.0833	0.57897	0.00920158	0.248541	CCDC102A_x000D_
ENSG00000258153	24.2222	17.8333	1.36154	0.00920588	0.248541	HSPE1P4_x000D_
ENSG00000113532	28	57.25	0.483751	0.00925435	0.2495	ST8SIA4_x000D_
ENSG00000152270	208.111	284.167	0.734015	0.00928153	0.249884	PDE3B_x000D_
ENSG00000160213	1284.22	1110.83	1.1622	0.0093001	0.250034	CSTB_x000D_
ENSG00000117625	198.889	337.333	0.586385	0.00932979	0.25023	RCOR3_x000D_
ENSG00000064225	224	319.583	0.700246	0.00933933	0.25023	ST3GAL6_x000D_
ENSG00000122042	1817.11	2166.5	0.839611	0.00935891	0.25023	UBL3_x000D_
ENSG00000224543	1007.56	849.25	1.18762	0.00935928	0.25023	SNRPGP15_x000D_
ENSG00000144331	12.2222	26.3333	0.454361	0.00941707	0.251336	ZNF385B_x000D_
ENSG00000196549	168.333	325.5	0.514781	0.00942673	0.251336	MME_x000D_
ENSG00000180530	291.889	396.833	0.735512	0.009465	0.251853	NRIP1_x000D_
ENSG00000144580	416.333	356.25	1.17186	0.00947227	0.251853	CNOT9_x000D_
ENSG00000177192	46.1111	32.1667	1.42476	0.00953922	0.252903	PUS1_x000D_
ENSG00000168610	550.444	430.75	1.28603	0.00955776	0.252903	STAT3_x000D_
ENSG00000135124	142.778	110	1.30455	0.00955798	0.252903	P2RX4_x000D_
ENSG00000162882	6.22222	9.83333	0.63351	0.00958948	0.252903	HAAO_x000D_
ENSG00000100883	860.444	750.083	1.14579	0.00959241	0.252903	SRP54_x000D_
ENSG00000013583	827.444	1210.92	0.678103	0.00960294	0.252903	HEBP1_x000D_
ENSG00000233024	3	6.16667	0.531372	0.00961104	0.252903	NPIPA9_x000D_
ENSG00000261366	1.44444	4.33333	0.40595	0.00961672	0.252903	MANEA-DT_x000D_
ENSG00000112972	1456.89	933.75	1.57983	0.0096695	0.253768	HMGCS1_x000D_
ENSG00000150394	3.55556	18.25	0.217399	0.00967592	0.253768	CDH8_x000D_
ENSG00000138166	1554.22	990.917	1.56506	0.00972521	0.254714	DUSP5_x000D_
ENSG00000125356	3627.11	2954	1.22511	0.00977786	0.254753	NDUFA1_x000D_
ENSG00000079432	122.444	89.8333	1.36025	0.00979552	0.254753	CIC_x000D_
ENSG00000179997	4.44444	2.66667	1.56986	0.00980642	0.254753	RPA3P1_x000D_
ENSG00000257576	714.111	526.25	1.36517	0.00980703	0.254753	HSPD1P4_x000D_
ENSG00000152926	91.7778	162.167	0.562591	0.00980751	0.254753	ZNF117_x000D_
ENSG00000133710	44.4444	90.5	0.490891	0.00981854	0.254753	SPINK5_x000D_
ENSG00000185070	141.444	322.083	0.44044	0.00986122	0.254753	FLRT2_x000D_
ENSG00000255967	599.889	459.833	1.30205	0.00986744	0.254753	HADHAP2_x000D_
ENSG00000075624	3534.78	2644.25	1.3405	0.00988555	0.254753	ACTB_x000D_
ENSG00000198814	160.111	68.5833	2.3841	0.00988984	0.254753	GK_x000D_
ENSG00000112651	68.7778	48.0833	1.44031	0.00989203	0.254753	MRPL2_x000D_
ENSG00000213853	960.111	1184.58	0.811169	0.00990317	0.254753	EMP2_x000D_
ENSG00000125872	16.8889	39	0.436003	0.00990802	0.254753	LRRN4_x000D_
ENSG00000124875	38.1111	11.1667	3.36681	0.00992678	0.254753	CXCL6_x000D_
ENSG00000236764	595.111	485	1.22752	0.0099357	0.254753	COX7A2P2_x000D_
ENSG00000108641	24.8889	18.25	1.36074	0.00993815	0.254753	B9D1_x000D_
ENSG00000164466	793.111	686.25	1.15351	0.00996169	0.254763	SFXN1_x000D_
ENSG00000268307	2	4.33333	0.524906	0.00996499	0.254763	LINC02560_x000D_
ENSG00000196136	13.2222	7.33333	1.77781	0.00999894	0.255167	SERPINA3_x000D_
ENSG00000111667	146.556	118.167	1.24997	0.0100073	0.255167	USP5_x000D_
ENSG00000233325	2.33333	0.416667	2.96953	0.0100255	0.255235	MIPEPP3_x000D_
ENSG00000164062	573.889	468.917	1.22479	0.0100795	0.255235	APEH_x000D_
ENSG00000037474	568.444	465.75	1.22181	0.0100809	0.255235	NSUN2_x000D_
ENSG00000254635	95.6667	154.5	0.615329	0.0101159	0.255235	WAC-AS1_x000D_
ENSG00000119953	627.556	537.583	1.16729	0.0101216	0.255235	SMNDC1_x000D_
ENSG00000274561	16	22.5833	0.709282	0.010129	0.255235	NA_x000D_
ENSG00000231549	1784.67	1449.67	1.23062	0.0101372	0.255235	ATP5MKP1_x000D_
ENSG00000157014	110.667	142.417	0.784492	0.0101586	0.255235	TATDN2_x000D_
ENSG00000158423	0.111111	1.16667	0.357291	0.0101633	0.255235	RIBC1_x000D_
ENSG00000258645	28.7778	17.5	1.63771	0.010167	0.255235	HSPE1P2_x000D_
ENSG00000258373	3.77778	1.75	1.91637	0.0101699	0.255235	SLC25A3P2_x000D_
ENSG00000229431	7.44444	4.16667	1.75867	0.0101708	0.255235	MED8-AS1_x000D_
ENSG00000160602	11.3333	6.25	1.77225	0.0102058	0.255235	NEK8_x000D_
ENSG00000106609	566.667	490.417	1.16058	0.0102126	0.255235	TMEM248_x000D_
ENSG00000287072	4.33333	7	0.621727	0.0102194	0.255235	NA_x000D_
ENSG00000123009	12.2222	7.41667	1.57697	0.0102218	0.255235	NME2P1_x000D_
ENSG00000272368	8.11111	13.0833	0.623627	0.0102502	0.255613	NA_x000D_
ENSG00000183520	363.889	310.583	1.17179	0.0102833	0.25597	UTP11_x000D_
ENSG00000261732	5.11111	2.58333	1.81617	0.010291	0.25597	NA_x000D_
ENSG00000196659	11.1111	19.75	0.571284	0.0103203	0.256113	TTC30B_x000D_
ENSG00000132801	47.4444	58.3333	0.819537	0.0103234	0.256113	ZSWIM3_x000D_
ENSG00000268658	1.55556	3.75	0.49619	0.0103672	0.256559	LINC00664_x000D_
ENSG00000157657	57.8889	90.5833	0.635177	0.0103792	0.256559	ZNF618_x000D_
ENSG00000166689	86.1111	117.75	0.730775	0.0103836	0.256559	PLEKHA7_x000D_
ENSG00000148358	1317.89	1087.08	1.20792	0.0103946	0.256559	GPR107_x000D_
ENSG00000227236	1.11111	2.25	0.570813	0.0104232	0.256938	NA_x000D_
ENSG00000271177	3.88889	1.08333	2.77429	0.0104725	0.257822	NA_x000D_
ENSG00000184113	4.77778	2.16667	1.9655	0.0104947	0.257951	CLDN5_x000D_
ENSG00000132563	1.77778	3.5	0.569847	0.0105045	0.257951	REEP2_x000D_
ENSG00000076604	60	46.25	1.2958	0.0105238	0.258095	TRAF4_x000D_
ENSG00000260322	1.77778	0.416667	2.58366	0.0105407	0.258095	NA_x000D_
ENSG00000165185	328.667	428	0.76781	0.0105623	0.258095	KIAA1958_x000D_
ENSG00000189171	825.889	1411.42	0.568166	0.0105639	0.258095	S100A13_x000D_
ENSG00000163625	288.667	383.083	0.751682	0.010633	0.259065	WDFY3_x000D_
ENSG00000006210	18.7778	9.25	1.96955	0.0106352	0.259065	CX3CL1_x000D_
ENSG00000141736	27.4444	36	0.765808	0.0106555	0.259065	ERBB2_x000D_
ENSG00000070423	80.7778	59.4167	1.36192	0.0106696	0.259065	RNF126_x000D_
ENSG00000225611	5.77778	3.08333	1.77532	0.0106777	0.259065	CCDC13-AS2_x000D_
ENSG00000138468	264.222	333.167	0.791431	0.0107107	0.259065	SENP7_x000D_
ENSG00000243838	3.88889	7.91667	0.524961	0.0107111	0.259065	PSMC1P7_x000D_
ENSG00000167778	118.778	93.9167	1.26925	0.0107111	0.259065	SPRYD3_x000D_
ENSG00000196205	3246.44	2654.5	1.22734	0.0107355	0.259328	EEF1A1P5_x000D_
ENSG00000072042	3418.78	2622	1.30915	0.0107527	0.259418	RDH11_x000D_
ENSG00000263753	133.889	176.583	0.75976	0.0107812	0.259739	LINC00667_x000D_
ENSG00000253341	32.5556	45.25	0.716444	0.0107936	0.259739	PCBP2P2_x000D_
ENSG00000146828	39.3333	54.4167	0.727243	0.0108064	0.259739	SLC12A9_x000D_
ENSG00000200385	4.88889	9.08333	0.567325	0.0108687	0.260507	NA_x000D_
ENSG00000115042	69.3333	55.5	1.2429	0.0108778	0.260507	FAHD2A_x000D_
ENSG00000089195	341.333	266.167	1.28773	0.0108871	0.260507	TRMT6_x000D_
ENSG00000154642	155.778	219.083	0.706269	0.0108991	0.260507	C21orf91_x000D_
ENSG00000267187	6.88889	10.25	0.677445	0.0109246	0.260507	NA_x000D_
ENSG00000198162	2193.67	2544.08	0.859794	0.0109377	0.260507	MAN1A2_x000D_
ENSG00000260862	4.55556	7.41667	0.634445	0.0109423	0.260507	NA_x000D_
ENSG00000099341	967.556	829.333	1.16546	0.0109465	0.260507	PSMD8_x000D_
ENSG00000153157	9.22222	13.5	0.697942	0.0110103	0.261503	SYCP2L_x000D_
ENSG00000163528	190.111	133	1.42055	0.0110154	0.261503	CHCHD4_x000D_
ENSG00000169155	674.889	572.583	1.18068	0.0110583	0.261751	ZBTB43_x000D_
ENSG00000196262	1661.22	1430	1.16359	0.011064	0.261751	PPIA_x000D_
ENSG00000086061	1843.11	1585.42	1.16495	0.0110731	0.261751	DNAJA1_x000D_
ENSG00000258725	0.555556	2	0.420607	0.0110814	0.261751	PRC1-AS1_x000D_
ENSG00000260630	33.2222	25.4167	1.29731	0.0110938	0.261751	SNAI3-AS1_x000D_
ENSG00000229237	4.33333	7.33333	0.599226	0.0111085	0.261779	HMGN1P37_x000D_
ENSG00000109083	168.111	146.083	1.15591	0.0111383	0.262089	IFT20_x000D_
ENSG00000118292	24.8889	16.5	1.50181	0.0111489	0.262089	C1orf54_x000D_
ENSG00000205871	331.778	421.167	0.779076	0.0112426	0.262933	RPS3AP47_x000D_
ENSG00000084453	481.556	174.333	2.77972	0.0112493	0.262933	SLCO1A2_x000D_
ENSG00000133460	45.2222	63.8333	0.701204	0.0112694	0.262933	SLC2A11_x000D_
ENSG00000186462	11.4444	16.1667	0.723906	0.0112696	0.262933	NAP1L2_x000D_
ENSG00000162729	59.2222	80.5833	0.733293	0.0112696	0.262933	IGSF8_x000D_
ENSG00000175886	104.889	128.583	0.812318	0.0113108	0.262933	RPL7AP66_x000D_
ENSG00000127990	94	138.333	0.674815	0.0113212	0.262933	SGCE_x000D_
ENSG00000242248	1.88889	3.83333	0.539034	0.0113333	0.262933	RPL7AP57_x000D_
ENSG00000117877	8.11111	4.75	1.64696	0.0113458	0.262933	POLR1G_x000D_
ENSG00000172456	20.5556	27.0833	0.750189	0.0113655	0.262933	FGGY_x000D_
ENSG00000184156	7.11111	3.25	1.99576	0.0113696	0.262933	KCNQ3_x000D_
ENSG00000273449	2.44444	5.91667	0.436226	0.0113782	0.262933	NA_x000D_
ENSG00000199666	4.22222	1.66667	2.17552	0.0113807	0.262933	SNORD3G_x000D_
ENSG00000164715	106.111	79.1667	1.34493	0.0113849	0.262933	LMTK2_x000D_
ENSG00000218996	124.778	79.6667	1.58828	0.0114052	0.262933	ARL4AP5_x000D_
ENSG00000185338	19.7778	36.9167	0.546449	0.0114066	0.262933	SOCS1_x000D_
ENSG00000013275	236.667	191.417	1.24404	0.0114243	0.262933	PSMC4_x000D_
ENSG00000066455	511.667	428	1.20435	0.0114303	0.262933	GOLGA5_x000D_
ENSG00000138684	2.33333	0.583333	2.60218	0.0114895	0.262978	IL21_x000D_
ENSG00000235363	68.6667	52.0833	1.32599	0.0115119	0.262978	SNRPGP10_x000D_
ENSG00000130706	135.444	111.917	1.20104	0.0115126	0.262978	ADRM1_x000D_
ENSG00000266968	0.888889	4.16667	0.269211	0.0115289	0.262978	NA_x000D_
ENSG00000116133	3056.78	2018.75	1.52798	0.0115309	0.262978	DHCR24_x000D_
ENSG00000068885	39.7778	90.0833	0.437716	0.0115401	0.262978	IFT80_x000D_
ENSG00000105697	4.11111	1.83333	2.0176	0.0115409	0.262978	HAMP_x000D_
ENSG00000151849	234.556	192.25	1.21682	0.0115451	0.262978	CENPJ_x000D_
ENSG00000130305	332.444	282	1.17661	0.0115588	0.262978	NSUN5_x000D_
ENSG00000258895	8.77778	4.75	1.80076	0.0115687	0.262978	NA_x000D_
ENSG00000187118	223	187.333	1.19664	0.0116066	0.263042	CMC1_x000D_
ENSG00000151491	392.889	296.083	1.33012	0.0116175	0.263042	EPS8_x000D_
ENSG00000079482	102.889	127.75	0.800279	0.0116742	0.263042	OPHN1_x000D_
ENSG00000248531	142.111	115.25	1.23434	0.0116751	0.263042	NDUFA5P12_x000D_
ENSG00000143256	457.667	382.917	1.19622	0.0116771	0.263042	PFDN2_x000D_
ENSG00000122971	432.889	317.417	1.36365	0.0116915	0.263042	ACADS_x000D_
ENSG00000272609	1	3.16667	0.397843	0.0117114	0.263042	NA_x000D_
ENSG00000214691	3	1.5	1.74984	0.011728	0.263042	LINC01913_x000D_
ENSG00000174243	250	215.75	1.1621	0.0117308	0.263042	DDX23_x000D_
ENSG00000258427	161	133.083	1.20989	0.0117477	0.263042	RBM8B_x000D_
ENSG00000204116	23.2222	35.5833	0.658322	0.0117483	0.263042	CHIC1_x000D_
ENSG00000155307	18.1111	10.75	1.68869	0.0117563	0.263042	SAMSN1_x000D_
ENSG00000007216	2.55556	12.1667	0.228333	0.0117693	0.263042	SLC13A2_x000D_
ENSG00000174780	1931.56	1689	1.14566	0.0117796	0.263042	SRP72_x000D_
ENSG00000164929	4.44444	12.8333	0.354704	0.0118077	0.263042	BAALC_x000D_
ENSG00000149196	93.7778	143.25	0.650382	0.0118172	0.263042	HIKESHI_x000D_
ENSG00000109576	25	42.9167	0.582304	0.0118304	0.263042	AADAT_x000D_
ENSG00000136522	385.333	320.167	1.19756	0.0118306	0.263042	MRPL47_x000D_
ENSG00000083457	120.667	149.667	0.80275	0.0118373	0.263042	ITGAE_x000D_
ENSG00000154898	7.11111	11.5	0.622317	0.0118653	0.263042	CCDC144CP_x000D_
ENSG00000170677	277.556	346.167	0.800479	0.0118688	0.263042	SOCS6_x000D_
ENSG00000170385	1212.67	885.083	1.3774	0.0118717	0.263042	SLC30A1_x000D_
ENSG00000077254	656.444	797.5	0.820452	0.0119664	0.264034	USP33_x000D_
ENSG00000102763	69.4444	85.8333	0.807473	0.0119733	0.264034	VWA8_x000D_
ENSG00000250548	16	8.25	1.83288	0.0120027	0.264034	LINC01303_x000D_
ENSG00000111405	3.44444	11.9167	0.315877	0.0120067	0.264034	ENDOU_x000D_
ENSG00000054267	936.333	1142.5	0.813335	0.012007	0.264034	ARID4B_x000D_
ENSG00000134333	4165.78	3153.5	1.33657	0.0120076	0.264034	LDHA_x000D_
ENSG00000260118	4.77778	10.0833	0.493839	0.0120124	0.264034	NA_x000D_
ENSG00000135838	5.22222	9.58333	0.566376	0.0120393	0.264324	NPL_x000D_
ENSG00000123933	169.778	220.667	0.766631	0.0120906	0.26515	MXD4_x000D_
ENSG00000119787	432.889	356.417	1.22191	0.0121076	0.265221	ATL2_x000D_
ENSG00000123119	28.8889	54.5	0.531867	0.0121371	0.265386	NECAB1_x000D_
ENSG00000141905	388.222	220.833	1.81265	0.0121427	0.265386	NFIC_x000D_
ENSG00000249592	13.2222	20.5833	0.642133	0.012187	0.266018	PCGF3-AS1_x000D_
ENSG00000269961	1.22222	2.83333	0.536004	0.0122076	0.266018	ERBIN-DT_x000D_
ENSG00000290720	211.111	254.833	0.821689	0.0122266	0.266018	ZNF542P_x000D_
ENSG00000122644	707	456.75	1.57144	0.0122268	0.266018	ARL4A_x000D_
ENSG00000105866	72.6667	107.083	0.676618	0.0122542	0.266312	SP4_x000D_
ENSG00000054938	0.888889	2.91667	0.423395	0.0123024	0.266821	CHRDL2_x000D_
ENSG00000235089	2	4.5	0.492674	0.0123052	0.266821	NA_x000D_
ENSG00000172845	342.667	450.167	0.759952	0.0123274	0.266855	SP3_x000D_
ENSG00000100364	416.444	326.083	1.2784	0.012372	0.266855	KIAA0930_x000D_
ENSG00000185920	26.2222	43	0.613863	0.0123801	0.266855	PTCH1_x000D_
ENSG00000138316	20	7.33333	2.63747	0.0123968	0.266855	ADAMTS14_x000D_
ENSG00000075239	530	345.25	1.54761	0.0124027	0.266855	ACAT1_x000D_
ENSG00000251247	18	31.5833	0.568201	0.0124035	0.266855	ZNF345_x000D_
ENSG00000126878	43.2222	75.75	0.575899	0.0124037	0.266855	AIF1L_x000D_
ENSG00000197563	243.222	288.083	0.844838	0.0124475	0.267019	PIGN_x000D_
ENSG00000115008	3.33333	12.5833	0.281686	0.0124493	0.267019	IL1A_x000D_
ENSG00000113734	67.3333	53.9167	1.23334	0.0124529	0.267019	BNIP1_x000D_
ENSG00000187736	96.7778	76.4167	1.27635	0.0125297	0.268367	NHEJ1_x000D_
ENSG00000172974	54.2222	39.75	1.36694	0.0125667	0.268861	VDAC2P5_x000D_
ENSG00000170571	62.6667	91.25	0.687699	0.0126212	0.269494	EMB_x000D_
ENSG00000261170	3	5.08333	0.619926	0.0126452	0.269494	NA_x000D_
ENSG00000164056	41.6667	32.5	1.27499	0.0126478	0.269494	SPRY1_x000D_
ENSG00000220581	5.11111	2.58333	1.87889	0.0126784	0.269494	VN1R12P_x000D_
ENSG00000171428	99.1111	170.583	0.572098	0.0126926	0.269494	NAT1_x000D_
ENSG00000270766	4.44444	2.5	1.59742	0.0126964	0.269494	NA_x000D_
ENSG00000204344	150.333	119.75	1.2519	0.0127011	0.269494	STK19_x000D_
ENSG00000131503	73.4444	59.3333	1.24104	0.0127081	0.269494	ANKHD1_x000D_
ENSG00000184635	95	118.833	0.795617	0.0127578	0.270043	ZNF93_x000D_
ENSG00000008118	1.11111	12.0833	0.129501	0.012762	0.270043	CAMK1G_x000D_
ENSG00000005379	2.44444	6	0.442505	0.0127967	0.270337	TSPOAP1_x000D_
ENSG00000253454	31.5556	21.1667	1.50991	0.0128081	0.270337	NDUFA5P2_x000D_
ENSG00000147100	35.5556	64.25	0.555555	0.012818	0.270337	SLC16A2_x000D_
ENSG00000163166	1538.89	1256	1.22881	0.0128351	0.270402	IWS1_x000D_
ENSG00000168300	599.556	786.083	0.757673	0.0128562	0.270486	PCMTD1_x000D_
ENSG00000162775	228	195.333	1.1682	0.0128672	0.270486	RBM15_x000D_
ENSG00000140365	57	76.5	0.73905	0.0129696	0.271868	COMMD4_x000D_
ENSG00000121351	12.6667	5.75	2.15042	0.0129751	0.271868	IAPP_x000D_
ENSG00000204351	208.889	173.75	1.20509	0.0129835	0.271868	SKIC2_x000D_
ENSG00000107890	430.778	513.083	0.836122	0.0130145	0.271868	ANKRD26_x000D_
ENSG00000159199	884.222	713.917	1.23666	0.0130233	0.271868	ATP5MC1_x000D_
ENSG00000163735	474.222	171.25	2.78827	0.0130484	0.271868	CXCL5_x000D_
ENSG00000287340	3.55556	1.16667	2.4678	0.0130542	0.271868	NA_x000D_
ENSG00000228742	3.55556	1.5	2.0495	0.0130677	0.271868	LINC02577_x000D_
ENSG00000228192	0.666667	1.58333	0.561627	0.0131564	0.271868	ZNF691-DT_x000D_
ENSG00000103528	32.5556	45.0833	0.717093	0.0131564	0.271868	SYT17_x000D_
ENSG00000117834	6.88889	15.75	0.466012	0.0131624	0.271868	SLC5A9_x000D_
ENSG00000114200	1	4.16667	0.313114	0.0131723	0.271868	BCHE_x000D_
ENSG00000231742	14	8.41667	1.6343	0.0132054	0.271868	LINC01273_x000D_
ENSG00000111596	405.667	477.167	0.847229	0.0132072	0.271868	CNOT2_x000D_
ENSG00000169193	143	179	0.798214	0.0132168	0.271868	CCDC126_x000D_
ENSG00000103932	197.333	140.333	1.41026	0.01323	0.271868	RPAP1_x000D_
ENSG00000047365	173.333	211	0.819889	0.0132548	0.271868	ARAP2_x000D_
ENSG00000146250	21.4444	36.8333	0.580433	0.0132707	0.271868	PRSS35_x000D_
ENSG00000112964	142.444	198.167	0.717079	0.0132772	0.271868	GHR_x000D_
ENSG00000196693	70.8889	94.75	0.749283	0.0132884	0.271868	ZNF33B_x000D_
ENSG00000280117	2.77778	1.33333	1.78552	0.0132899	0.271868	NA_x000D_
ENSG00000220744	2.66667	5.25	0.559856	0.0132919	0.271868	RPL5P18_x000D_
ENSG00000236603	4.55556	2.16667	1.88444	0.0132979	0.271868	RANP1_x000D_
ENSG00000272182	1.22222	3.25	0.471222	0.0133007	0.271868	NA_x000D_
ENSG00000219607	9.66667	15.5	0.650975	0.0133166	0.271868	PPP1R3G_x000D_
ENSG00000289007	40.6667	63.5	0.633833	0.0133531	0.271868	NA_x000D_
ENSG00000134245	20.7778	14.6667	1.40463	0.0133693	0.271868	WNT2B_x000D_
ENSG00000111843	1449.78	1265.75	1.1478	0.0133763	0.271868	TMEM14C_x000D_
ENSG00000174720	472.444	541.75	0.869216	0.0133791	0.271868	LARP7_x000D_
ENSG00000251747	0.666667	2	0.468513	0.0133968	0.271868	RNU7-60P_x000D_
ENSG00000155760	119.333	221.083	0.531597	0.0134031	0.271868	FZD7_x000D_
ENSG00000101441	23.2222	155.417	0.14827	0.0134052	0.271868	CST4_x000D_
ENSG00000085871	1148.78	834.917	1.38748	0.0134109	0.271868	MGST2_x000D_
ENSG00000286721	4.66667	2	2.07996	0.0134298	0.271868	NA_x000D_
ENSG00000181982	94	76	1.24152	0.0134422	0.271868	CCDC149_x000D_
ENSG00000213619	834.222	697.083	1.19547	0.0134633	0.271868	NDUFS3_x000D_
ENSG00000264151	6.33333	2.66667	2.14192	0.0134675	0.271868	NA_x000D_
ENSG00000108510	624.556	747.25	0.836015	0.0134729	0.271868	MED13_x000D_
ENSG00000027847	207.111	166.167	1.24258	0.013483	0.271868	B4GALT7_x000D_
ENSG00000111859	475.222	644	0.732836	0.0135029	0.271985	NEDD9_x000D_
ENSG00000237774	3	5.33333	0.615249	0.0135519	0.272454	NA_x000D_
ENSG00000160214	42.1111	30.0833	1.39995	0.0135544	0.272454	RRP1_x000D_
ENSG00000035499	35.3333	70.5833	0.504091	0.0135958	0.272735	DEPDC1B_x000D_
ENSG00000253305	6.11111	15.0833	0.417715	0.0135967	0.272735	PCDHGB6_x000D_
ENSG00000070961	1861.22	2548.5	0.72914	0.0136324	0.272898	ATP2B1_x000D_
ENSG00000104365	71.6667	90.5	0.79087	0.0136468	0.272898	IKBKB_x000D_
ENSG00000076924	13.4444	9.41667	1.41885	0.0136936	0.272898	XAB2_x000D_
ENSG00000229840	6.44444	3.16667	1.87062	0.0137083	0.272898	ISCA1P2_x000D_
ENSG00000188803	3.33333	11.6667	0.307881	0.01372	0.272898	SHISA6_x000D_
ENSG00000174498	61	290.5	0.211497	0.0137206	0.272898	IGDCC3_x000D_
ENSG00000289074	2.44444	4.5	0.589472	0.0137358	0.272898	NA_x000D_
ENSG00000000971	39.6667	21.9167	1.84658	0.013762	0.272898	CFH_x000D_
ENSG00000139055	21	33.8333	0.620394	0.0137685	0.272898	ERP27_x000D_
ENSG00000291046	9.88889	17.4167	0.579095	0.0137734	0.272898	NA_x000D_
ENSG00000096060	443.667	363.333	1.23305	0.0137735	0.272898	FKBP5_x000D_
ENSG00000230427	6.22222	3.33333	1.78486	0.0137852	0.272898	ALG14-AS1_x000D_
ENSG00000158158	126.333	188.333	0.674484	0.0137889	0.272898	CNNM4_x000D_
ENSG00000144381	988.222	733.083	1.35245	0.013849	0.273807	HSPD1_x000D_
ENSG00000175606	499.667	367.917	1.36677	0.0139027	0.274478	TMEM70_x000D_
ENSG00000023228	1036.89	883.333	1.17602	0.0139334	0.274478	NDUFS1_x000D_
ENSG00000138386	65.3333	99.0833	0.65397	0.0139336	0.274478	NAB1_x000D_
ENSG00000198736	187.222	146.833	1.26983	0.0139399	0.274478	MSRB1_x000D_
ENSG00000004961	582.778	478.417	1.21873	0.0140401	0.276009	HCCS_x000D_
ENSG00000023734	2430.33	2130.67	1.14143	0.0140644	0.276009	STRAP_x000D_
ENSG00000148396	235.778	197.167	1.19876	0.0140756	0.276009	SEC16A_x000D_
ENSG00000166963	32.1111	49.1667	0.637193	0.0141025	0.276009	MAP1A_x000D_
ENSG00000102804	583.889	747.167	0.781954	0.0141124	0.276009	TSC22D1_x000D_
ENSG00000278097	9.44444	20.4167	0.458818	0.0141126	0.276009	NA_x000D_
ENSG00000165194	5.66667	13.3333	0.443422	0.0141179	0.276009	PCDH19_x000D_
ENSG00000259090	32.6667	40.9167	0.795688	0.0141343	0.276051	SEPTIN7P1_x000D_
ENSG00000287424	5.11111	1.91667	2.34704	0.0141705	0.276327	NA_x000D_
ENSG00000174177	13.6667	8.25	1.60139	0.0141933	0.276327	CTU2_x000D_
ENSG00000163209	0.222222	7.5	0.0850941	0.0142034	0.276327	SPRR3_x000D_
ENSG00000143190	326.889	447.667	0.726783	0.0142079	0.276327	POU2F1_x000D_
ENSG00000176428	4.33333	9.08333	0.500359	0.0142201	0.276327	VPS37D_x000D_
ENSG00000162975	1.66667	4.25	0.459884	0.0142805	0.276563	KCNF1_x000D_
ENSG00000111144	204.556	273.5	0.750751	0.0142877	0.276563	LTA4H_x000D_
ENSG00000185053	5.11111	2.5	1.83219	0.0143033	0.276563	SGCZ_x000D_
ENSG00000099246	2752.33	2443	1.1275	0.0143153	0.276563	RAB18_x000D_
ENSG00000151729	351.778	280.25	1.25615	0.0143176	0.276563	SLC25A4_x000D_
ENSG00000145626	20.4444	55.9167	0.366091	0.0143322	0.276563	UGT3A1_x000D_
ENSG00000170004	173.667	240.917	0.72141	0.0143433	0.276563	CHD3_x000D_
ENSG00000108582	2028.44	1615.58	1.263	0.014347	0.276563	CPD_x000D_
ENSG00000196873	1370.11	1079.33	1.27312	0.0143665	0.276662	ZNG1C_x000D_
ENSG00000158869	19.7778	11.75	1.65621	0.0143881	0.2768	FCER1G_x000D_
ENSG00000140157	84.4444	68.5833	1.234	0.0144137	0.277017	NIPA2_x000D_
ENSG00000289440	1.77778	3.58333	0.54087	0.0144474	0.277388	NA_x000D_
ENSG00000256737	10.4444	14.9167	0.705929	0.0144888	0.277444	RBBP4P5_x000D_
ENSG00000101365	186.444	146.583	1.26529	0.0144898	0.277444	IDH3B_x000D_
ENSG00000164051	103.111	83.4167	1.24555	0.0145415	0.277444	CCDC51_x000D_
ENSG00000117069	0.777778	3.25	0.334865	0.0145643	0.277444	ST6GALNAC5_x000D_
ENSG00000229891	6.22222	2.58333	2.25082	0.0145652	0.277444	LINC01315_x000D_
ENSG00000213465	72.5556	111.833	0.644697	0.0145653	0.277444	ARL2_x000D_
ENSG00000169217	153.333	128.667	1.19811	0.0145683	0.277444	CD2BP2_x000D_
ENSG00000111846	431	568.583	0.752885	0.0145803	0.277444	GCNT2_x000D_
ENSG00000176909	2	4.91667	0.443577	0.0145849	0.277444	MAMSTR_x000D_
ENSG00000136877	133.778	105.25	1.2736	0.0145942	0.277444	FPGS_x000D_
ENSG00000030110	85.1111	70.0833	1.20276	0.014704	0.277605	BAK1_x000D_
ENSG00000234289	2.77778	1	2.22436	0.0147087	0.277605	H2BC12L_x000D_
ENSG00000286152	2.66667	1.33333	1.69722	0.0147143	0.277605	NA_x000D_
ENSG00000288172	1.55556	0.416667	2.38015	0.0147225	0.277605	NA_x000D_
ENSG00000143337	233.222	294.167	0.786058	0.0147297	0.277605	TOR1AIP1_x000D_
ENSG00000198746	65.3333	54.25	1.20372	0.0147314	0.277605	GPATCH3_x000D_
ENSG00000179950	658.889	571.833	1.1567	0.0147408	0.277605	PUF60_x000D_
ENSG00000082438	745.333	968	0.770963	0.0147486	0.277605	COBLL1_x000D_
ENSG00000111711	754.444	638.167	1.18326	0.0147601	0.277605	GOLT1B_x000D_
ENSG00000096092	455.333	668.083	0.683184	0.0147747	0.277605	TMEM14A_x000D_
ENSG00000197056	103.222	128.167	0.805357	0.0147777	0.277605	ZMYM1_x000D_
ENSG00000163704	5.77778	9.5	0.620709	0.0147813	0.277605	PRRT3_x000D_
ENSG00000156976	2691.56	2335.75	1.16004	0.0147899	0.277605	EIF4A2_x000D_
ENSG00000157429	9.55556	14.0833	0.688167	0.0148352	0.277887	ZNF19_x000D_
ENSG00000111879	58	93.9167	0.61968	0.0148408	0.277887	FAM184A_x000D_
ENSG00000255672	0.222222	1.66667	0.323842	0.0148482	0.277887	NA_x000D_
ENSG00000268472	4.55556	2.41667	1.69891	0.0148749	0.278116	NA_x000D_
ENSG00000278987	21.5556	12.5833	1.70572	0.0149094	0.278492	NA_x000D_
ENSG00000089737	1102.11	942.5	1.1737	0.0149447	0.278881	DDX24_x000D_
ENSG00000157184	42.4444	31.1667	1.34512	0.0150007	0.279636	CPT2_x000D_
ENSG00000075292	887.111	1049.5	0.847447	0.0150238	0.279636	ZNF638_x000D_
ENSG00000265519	56.7778	44.0833	1.29027	0.0150287	0.279636	NA_x000D_
ENSG00000287127	9.77778	14.4167	0.678507	0.0150489	0.279688	NA_x000D_
ENSG00000172469	118.889	153.583	0.775974	0.0150605	0.279688	MANEA_x000D_
ENSG00000254112	61.8889	47.4167	1.30747	0.0150756	0.279699	NA_x000D_
ENSG00000101194	112	78.25	1.43296	0.0151075	0.280022	SLC17A9_x000D_
ENSG00000228593	2	0.583333	2.19217	0.0151664	0.280751	CFTRP1_x000D_
ENSG00000165732	4113.11	2933.67	1.40897	0.0152024	0.280751	DDX21_x000D_
ENSG00000127585	3	0.916667	2.40419	0.0152148	0.280751	FBXL16_x000D_
ENSG00000119125	211.556	114.583	1.87409	0.0152388	0.280751	GDA_x000D_
ENSG00000102030	79.1111	63.0833	1.26661	0.0152556	0.280751	NAA10_x000D_
ENSG00000160094	91.8889	145.917	0.634169	0.0152716	0.280751	ZNF362_x000D_
ENSG00000133466	74.1111	144.25	0.515149	0.015308	0.280751	C1QTNF6_x000D_
ENSG00000260400	34	52.5	0.65102	0.0153357	0.280751	NA_x000D_
ENSG00000230937	19.7778	55.9167	0.357836	0.0153389	0.280751	MIR205HG_x000D_
ENSG00000133800	7.33333	3.83333	1.89795	0.0153392	0.280751	LYVE1_x000D_
ENSG00000290012	7.66667	17.9167	0.436365	0.0153397	0.280751	NA_x000D_
ENSG00000286797	14.4444	31.1667	0.470888	0.0153455	0.280751	NA_x000D_
ENSG00000230768	4.11111	1.83333	1.90914	0.0153536	0.280751	LINC01676_x000D_
ENSG00000008517	904.778	506.583	1.81206	0.0153547	0.280751	IL32_x000D_
ENSG00000232917	4	2.33333	1.6087	0.0153794	0.280751	HSPE1P6_x000D_
ENSG00000154174	952.667	798.5	1.19245	0.0154047	0.280751	TOMM70_x000D_
ENSG00000126016	406.444	1201.08	0.33671	0.0154083	0.280751	AMOT_x000D_
ENSG00000236287	117.667	162.083	0.726483	0.0154208	0.280751	ZBED5_x000D_
ENSG00000156510	399.333	209.417	1.94086	0.0154236	0.280751	HKDC1_x000D_
ENSG00000166592	23.6667	15.6667	1.53153	0.0154663	0.281013	RRAD_x000D_
ENSG00000223697	4.11111	6.66667	0.628469	0.0154681	0.281013	NA_x000D_
ENSG00000228474	169.889	142.25	1.19261	0.0154943	0.281013	OST4_x000D_
ENSG00000103534	58.2222	29.0833	2.01146	0.0155056	0.281013	TMC5_x000D_
ENSG00000213949	192.556	310.083	0.624453	0.0155109	0.281013	ITGA1_x000D_
ENSG00000127054	86.3333	65.5	1.31079	0.0155294	0.281085	INTS11_x000D_
ENSG00000204099	20.3333	11.6667	1.72157	0.0155827	0.281529	NEU4_x000D_
ENSG00000229357	15.2222	9.91667	1.53585	0.0155835	0.281529	CYCSP51_x000D_
ENSG00000197747	3315.89	4164.33	0.787795	0.0156068	0.281529	S100A10_x000D_
ENSG00000134109	552	452.667	1.22921	0.0156124	0.281529	EDEM1_x000D_
ENSG00000173915	1602.56	1339.08	1.19627	0.0156781	0.28188	ATP5MK_x000D_
ENSG00000166166	28.6667	19.3333	1.46425	0.0156805	0.28188	TRMT61A_x000D_
ENSG00000104660	696.889	572.667	1.21991	0.0156819	0.28188	LEPROTL1_x000D_
ENSG00000237886	0.555556	2.58333	0.334424	0.0156903	0.28188	NALT1_x000D_
ENSG00000072849	246.222	286.583	0.856859	0.0157099	0.281921	DERL2_x000D_
ENSG00000264350	14.7778	8.83333	1.60386	0.0157285	0.281921	SNRPGP2_x000D_
ENSG00000169429	14.4444	5.25	2.67566	0.0157365	0.281921	CXCL8_x000D_
ENSG00000123213	309.556	257.917	1.20029	0.0157663	0.282037	NLN_x000D_
ENSG00000167693	249.111	297.25	0.833156	0.015788	0.282037	NXN_x000D_
ENSG00000137996	475.222	547.167	0.866393	0.0157939	0.282037	RTCA_x000D_
ENSG00000103121	246.222	206.917	1.18208	0.015812	0.282037	CMC2_x000D_
ENSG00000168958	426.333	495.417	0.856243	0.0158446	0.282037	MFF_x000D_
ENSG00000233588	85	55.4167	1.54672	0.0158555	0.282037	CYP51A1P2_x000D_
ENSG00000103042	111.444	91.5833	1.21451	0.0158573	0.282037	SLC38A7_x000D_
ENSG00000170633	578.556	690.917	0.833887	0.0158601	0.282037	RNF34_x000D_
ENSG00000123411	66.2222	86.75	0.769062	0.0159359	0.282936	IKZF4_x000D_
ENSG00000113070	68.8889	87.5833	0.782625	0.0159399	0.282936	HBEGF_x000D_
ENSG00000232192	1.33333	3.75	0.430461	0.015959	0.282998	KIF26B-AS1_x000D_
ENSG00000259434	7.77778	5.16667	1.4476	0.0159757	0.282998	NA_x000D_
ENSG00000174871	2	4.41667	0.506656	0.0159953	0.282998	CNIH2_x000D_
ENSG00000124098	257.889	329.167	0.779386	0.0160021	0.282998	FAM210B_x000D_
ENSG00000109680	23.1111	33	0.699048	0.0160481	0.283321	TBC1D19_x000D_
ENSG00000289466	4.66667	9.33333	0.517166	0.0160578	0.283321	NA_x000D_
ENSG00000189377	154.889	70	2.22575	0.0160913	0.283321	CXCL17_x000D_
ENSG00000064393	1845.89	2238.08	0.82404	0.0160916	0.283321	HIPK2_x000D_
ENSG00000233942	8.55556	5.41667	1.56231	0.0160939	0.283321	NA_x000D_
ENSG00000198838	13.8889	27.0833	0.526751	0.0161319	0.283451	RYR3_x000D_
ENSG00000111671	26	15.9167	1.61408	0.0161423	0.283451	SPSB2_x000D_
ENSG00000110925	73.8889	87.3333	0.842058	0.0161454	0.283451	CSRNP2_x000D_
ENSG00000147434	9.66667	5.5	1.69515	0.0161897	0.28382	CHRNA6_x000D_
ENSG00000111845	155.778	122.083	1.26855	0.0162066	0.28382	PAK1IP1_x000D_
ENSG00000269779	2.88889	5.33333	0.581964	0.0162106	0.28382	NA_x000D_
ENSG00000136869	12.2222	5.5	2.08553	0.0162501	0.284168	TLR4_x000D_
ENSG00000185664	11.3333	33.5	0.342191	0.0162599	0.284168	PMEL_x000D_
ENSG00000137720	37.5556	52.9167	0.707555	0.0162914	0.284459	C11orf1_x000D_
ENSG00000111554	98.1111	127.167	0.768523	0.0163184	0.284478	MDM1_x000D_
ENSG00000108846	242.556	152	1.61563	0.0163264	0.284478	ABCC3_x000D_
ENSG00000177034	109.889	132.333	0.827521	0.0163392	0.284478	MTX3_x000D_
ENSG00000129596	72.8889	125.25	0.574682	0.0163539	0.284478	CDO1_x000D_
ENSG00000152620	401.778	324.667	1.24712	0.0163755	0.284478	NADK2_x000D_
ENSG00000271882	9.77778	15.25	0.648573	0.0163882	0.284478	NA_x000D_
ENSG00000174365	11.7778	16.6667	0.721422	0.0164168	0.284478	SNHG11_x000D_
ENSG00000117569	167.222	230.25	0.721313	0.0164336	0.284478	PTBP2_x000D_
ENSG00000139631	87.8889	113.083	0.779694	0.0164423	0.284478	CSAD_x000D_
ENSG00000172269	240	188.75	1.2776	0.0164577	0.284478	DPAGT1_x000D_
ENSG00000253133	2.55556	1	2.08797	0.0164677	0.284478	GPAT4-AS1_x000D_
ENSG00000237480	5.11111	2.16667	2.08425	0.0164696	0.284478	NA_x000D_
ENSG00000116337	271.111	229.5	1.18144	0.0165383	0.28541	AMPD2_x000D_
ENSG00000116711	17	34.25	0.505359	0.0165802	0.285518	PLA2G4A_x000D_
ENSG00000139515	69.8889	136.917	0.505287	0.0165817	0.285518	PDX1_x000D_
ENSG00000179958	116.111	96.25	1.19505	0.016609	0.285518	DCTPP1_x000D_
ENSG00000184207	271.667	231.667	1.16767	0.0166175	0.285518	PGP_x000D_
ENSG00000271533	44.6667	72.1667	0.618202	0.0166293	0.285518	NA_x000D_
ENSG00000114439	1941.56	2425.08	0.800294	0.0166334	0.285518	BBX_x000D_
ENSG00000145863	1.44444	0.416667	2.13207	0.0166992	0.28636	GABRA6_x000D_
ENSG00000185634	4.44444	8.33333	0.572746	0.016725	0.28636	SHC4_x000D_
ENSG00000178821	3.33333	1.75	1.71021	0.0167433	0.28636	TMEM52_x000D_
ENSG00000187240	45.2222	74.75	0.604353	0.0167538	0.28636	DYNC2H1_x000D_
ENSG00000081479	283.222	540.083	0.512739	0.0167568	0.28636	LRP2_x000D_
ENSG00000239523	7.55556	10.9167	0.698104	0.0167921	0.28671	MYLK-AS1_x000D_
ENSG00000225880	3.22222	6.25	0.572238	0.0168255	0.286802	LINC00115_x000D_
ENSG00000179889	3118.56	2547.25	1.22609	0.0168623	0.286802	PDXDC1_x000D_
ENSG00000148408	5	2.33333	1.92163	0.0168674	0.286802	CACNA1B_x000D_
ENSG00000272079	12.7778	23.5	0.558677	0.0168802	0.286802	NA_x000D_
ENSG00000270170	527.111	432.25	1.22402	0.0168866	0.286802	NCBP2AS2_x000D_
ENSG00000067064	3194.33	2167	1.48762	0.0168883	0.286802	IDI1_x000D_
ENSG00000254949	35.5556	26.4167	1.34793	0.0169017	0.286802	GNG5P3_x000D_
ENSG00000176092	107.333	80.25	1.35235	0.0169446	0.287197	CRYBG2_x000D_
ENSG00000105676	39.3333	30.0833	1.29451	0.0169547	0.287197	ARMC6_x000D_
ENSG00000138821	89.7778	152.333	0.587583	0.0169941	0.287611	SLC39A8_x000D_
ENSG00000288998	9.11111	5.5	1.6136	0.0171152	0.289231	NA_x000D_
ENSG00000258977	0.444444	3.16667	0.257194	0.0171394	0.289231	LINC01467_x000D_
ENSG00000291113	356.111	238.333	1.49073	0.0171548	0.289231	NA_x000D_
ENSG00000135077	16.2222	10.75	1.50839	0.0171586	0.289231	HAVCR2_x000D_
ENSG00000180592	58.2222	115.833	0.501593	0.0171688	0.289231	SKIDA1_x000D_
ENSG00000177946	26.6667	35.4167	0.760107	0.0171799	0.289231	CENPBD1P_x000D_
ENSG00000139410	58.1111	40.1667	1.45401	0.0172133	0.289542	SDSL_x000D_
ENSG00000196517	4.88889	2.5	1.8321	0.0172543	0.289838	SLC6A9_x000D_
ENSG00000240216	49.4444	26.0833	1.87901	0.0172647	0.289838	CPHL1P_x000D_
ENSG00000151726	200	139.25	1.44186	0.017276	0.289838	ACSL1_x000D_
ENSG00000123810	23.3333	14.9167	1.53455	0.017335	0.290191	B9D2_x000D_
ENSG00000242247	1994.89	1655.17	1.20595	0.0173485	0.290191	ARFGAP3_x000D_
ENSG00000236283	8.33333	12.3333	0.691766	0.0173521	0.290191	NA_x000D_
ENSG00000199552	4.44444	1.5	2.39642	0.0173629	0.290191	SNORA63_x000D_
ENSG00000129538	161.111	445.333	0.345071	0.017379	0.290191	RNASE1_x000D_
ENSG00000141574	29.3333	12.0833	2.39469	0.0173874	0.290191	SECTM1_x000D_
ENSG00000232554	10.6667	17.75	0.604388	0.0174122	0.290353	RSU1P2_x000D_
ENSG00000256826	7.77778	5.16667	1.44672	0.0174383	0.290417	ATP5MFP4_x000D_
ENSG00000136270	241.111	198.5	1.21507	0.0174461	0.290417	TBRG4_x000D_
ENSG00000135540	70.5556	96.1667	0.738006	0.017473	0.290499	NHSL1_x000D_
ENSG00000185627	1051.22	926.417	1.13732	0.0174892	0.290499	PSMD13_x000D_
ENSG00000289405	2.11111	6.16667	0.390868	0.0174994	0.290499	NA_x000D_
ENSG00000148803	147.889	115.333	1.28554	0.0175114	0.290499	FUOM_x000D_
ENSG00000124786	338.333	445.667	0.75711	0.0175458	0.290604	SLC35B3_x000D_
ENSG00000122367	5.88889	9.5	0.626959	0.0175478	0.290604	LDB3_x000D_
ENSG00000172602	406.778	306.667	1.32908	0.0176106	0.291393	RND1_x000D_
ENSG00000039068	7041.22	5919	1.19429	0.0176386	0.291525	CDH1_x000D_
ENSG00000138311	2.66667	5.75	0.506804	0.0176495	0.291525	ZNF365_x000D_
ENSG00000230873	30.1111	19.25	1.51949	0.0176639	0.291525	STMND1_x000D_
ENSG00000188191	34.7778	23.5	1.47383	0.0176834	0.291596	PRKAR1B_x000D_
ENSG00000160285	151.889	118.167	1.2815	0.0176992	0.291608	LSS_x000D_
ENSG00000135643	60.7778	100.833	0.598433	0.0177609	0.292375	KCNMB4_x000D_
ENSG00000165733	988.778	817.25	1.21292	0.0178125	0.292956	BMS1_x000D_
ENSG00000135535	1418.33	1700.67	0.831342	0.0178399	0.292956	CD164_x000D_
ENSG00000168671	0.888889	5.16667	0.234861	0.0178418	0.292956	UGT3A2_x000D_
ENSG00000171992	122.222	66.75	1.8613	0.0178766	0.293063	SYNPO_x000D_
ENSG00000107186	266.111	386.667	0.686645	0.0178788	0.293063	MPDZ_x000D_
ENSG00000120693	25.5556	70.8333	0.354651	0.017903	0.293212	SMAD9_x000D_
ENSG00000243477	40.6667	28.5833	1.42388	0.0179488	0.293663	NAA80_x000D_
ENSG00000287129	5.44444	10.6667	0.528388	0.0179656	0.293663	NA_x000D_
ENSG00000175077	13.7778	8	1.69628	0.0179851	0.293663	RTP1_x000D_
ENSG00000197343	291	354.5	0.817543	0.0179915	0.293663	ZNF655_x000D_
ENSG00000241007	366	431	0.850178	0.0180737	0.294257	SEPTIN7P6_x000D_
ENSG00000272024	2.66667	4.66667	0.619496	0.0180848	0.294257	NA_x000D_
ENSG00000250511	3.77778	6.25	0.629151	0.0180902	0.294257	NA_x000D_
ENSG00000004975	114.111	138.333	0.820872	0.0181105	0.294257	DVL2_x000D_
ENSG00000228217	11.7778	15.5	0.77179	0.0181667	0.294257	PNRC2P1_x000D_
ENSG00000004779	2429	2059.75	1.17974	0.0181964	0.294257	NDUFAB1_x000D_
ENSG00000106302	4.77778	1.5	2.59389	0.0181996	0.294257	HYAL4_x000D_
ENSG00000110002	144.222	202.583	0.708327	0.0182384	0.294257	VWA5A_x000D_
ENSG00000123739	477.889	387.583	1.23455	0.0182419	0.294257	PLA2G12A_x000D_
ENSG00000117650	20	41.8333	0.482225	0.0182431	0.294257	NEK2_x000D_
ENSG00000166825	310.556	528.833	0.587905	0.0182476	0.294257	ANPEP_x000D_
ENSG00000184347	75.1111	126.5	0.592344	0.0182667	0.294257	SLIT3_x000D_
ENSG00000106415	489.222	750.25	0.649444	0.0182797	0.294257	GLCCI1_x000D_
ENSG00000238246	0.777778	2.83333	0.372497	0.0182855	0.294257	NA_x000D_
ENSG00000177732	103.444	128.167	0.799387	0.0182931	0.294257	SOX12_x000D_
ENSG00000223220	5.11111	2.91667	1.55792	0.0183028	0.294257	Y_RNA_x000D_
ENSG00000110921	377.333	267.5	1.42459	0.0183092	0.294257	MVK_x000D_
ENSG00000272343	5.55556	12.25	0.465528	0.0183184	0.294257	NA_x000D_
ENSG00000112578	81.5556	61.75	1.31983	0.0183212	0.294257	BYSL_x000D_
ENSG00000147155	1773.11	1263.83	1.40819	0.0183511	0.294257	EBP_x000D_
ENSG00000112992	308.333	386.333	0.792082	0.0183579	0.294257	NNT_x000D_
ENSG00000111961	70.1111	140.917	0.498107	0.0183637	0.294257	SASH1_x000D_
ENSG00000156504	143.333	240.583	0.590502	0.0184004	0.2946	PABIR2_x000D_
ENSG00000254024	2.22222	8.75	0.295492	0.0184395	0.294886	NA_x000D_
ENSG00000261888	0.777778	3.83333	0.292508	0.01849	0.294886	NA_x000D_
ENSG00000141401	513.222	392.833	1.31703	0.018518	0.294886	IMPA2_x000D_
ENSG00000254343	47	74.75	0.62354	0.0185462	0.294886	NA_x000D_
ENSG00000112715	774.556	934.583	0.829916	0.0185488	0.294886	VEGFA_x000D_
ENSG00000237930	7.11111	10.3333	0.708074	0.0185571	0.294886	RPL31P14_x000D_
ENSG00000267589	277	322.667	0.852989	0.0186267	0.294886	NA_x000D_
ENSG00000166143	2.77778	1.08333	2.12142	0.0186295	0.294886	PPP1R14D_x000D_
ENSG00000188486	52.1111	70.8333	0.737464	0.0186338	0.294886	H2AX_x000D_
ENSG00000255703	124.667	96.9167	1.298	0.018647	0.294886	NA_x000D_
ENSG00000256235	367.333	237.917	1.5442	0.0186545	0.294886	SMIM3_x000D_
ENSG00000170190	31.6667	42	0.755341	0.0186715	0.294886	SLC16A5_x000D_
ENSG00000023892	6.55556	11.5	0.585862	0.0186751	0.294886	DEF6_x000D_
ENSG00000172380	614.778	483.833	1.28108	0.0186931	0.294886	GNG12_x000D_
ENSG00000167815	36.4444	24.1667	1.50369	0.0187099	0.294886	PRDX2_x000D_
ENSG00000182985	761.667	1307.08	0.579866	0.0187255	0.294886	CADM1_x000D_
ENSG00000196511	71.6667	58.8333	1.21683	0.0187441	0.294886	TPK1_x000D_
ENSG00000259969	8.11111	14.3333	0.573037	0.0187456	0.294886	NA_x000D_
ENSG00000083750	30.6667	42.6667	0.718786	0.0187728	0.294886	RRAGB_x000D_
ENSG00000236526	27.8889	40	0.692327	0.0187744	0.294886	BTBD3-AS1_x000D_
ENSG00000070081	1018	1188.58	0.856778	0.0188067	0.294886	NUCB2_x000D_
ENSG00000001461	181.778	226.75	0.802772	0.0188068	0.294886	NIPAL3_x000D_
ENSG00000275479	0.666667	2.5	0.380418	0.018817	0.294886	NA_x000D_
ENSG00000259525	7.77778	4.75	1.5799	0.0188195	0.294886	GCSHP2_x000D_
ENSG00000111058	230.222	288.583	0.795432	0.018824	0.294886	ACSS3_x000D_
ENSG00000026508	808.556	491.083	1.64884	0.0188471	0.294886	CD44_x000D_
ENSG00000087111	237.333	299	0.796421	0.0188603	0.294886	PIGS_x000D_
ENSG00000270966	29.3333	23.0833	1.27362	0.0188639	0.294886	NA_x000D_
ENSG00000205758	104.556	136.333	0.762934	0.0188732	0.294886	CRYZL1_x000D_
ENSG00000155974	42.2222	77.1667	0.550716	0.0188943	0.294886	GRIP1_x000D_
ENSG00000075223	230.222	617.833	0.369193	0.0189304	0.294886	SEMA3C_x000D_
ENSG00000256420	3.44444	5.66667	0.647235	0.0189413	0.294886	OSBPL9P4_x000D_
ENSG00000183199	174.222	138.583	1.25563	0.0189415	0.294886	HSP90AB3P_x000D_
ENSG00000104219	68.4444	92.8333	0.737139	0.0189523	0.294886	ZDHHC2_x000D_
ENSG00000090615	1027.78	867.417	1.1854	0.0189537	0.294886	GOLGA3_x000D_
ENSG00000113971	69.3333	90.4167	0.769257	0.019002	0.294898	NPHP3_x000D_
ENSG00000141378	175.333	135.167	1.30232	0.0190283	0.294898	PTRH2_x000D_
ENSG00000078668	970.111	852.833	1.13586	0.01903	0.294898	VDAC3_x000D_
ENSG00000006744	309.667	261.417	1.18365	0.0190379	0.294898	ELAC2_x000D_
ENSG00000184897	278.333	414	0.672113	0.019039	0.294898	H1-10_x000D_
ENSG00000198952	48.7778	39	1.24634	0.0190587	0.294898	SMG5_x000D_
ENSG00000105447	123.111	99.1667	1.25538	0.0190847	0.294898	GRWD1_x000D_
ENSG00000139154	178.333	236.833	0.75048	0.0190939	0.294898	AEBP2_x000D_
ENSG00000186792	5.66667	3.08333	1.71997	0.0191308	0.294898	HYAL3_x000D_
ENSG00000163746	3.55556	6.33333	0.599504	0.0191608	0.294898	PLSCR2_x000D_
ENSG00000008952	1823.67	1592.5	1.14683	0.0191609	0.294898	SEC62_x000D_
ENSG00000072803	252	292.917	0.859037	0.0191659	0.294898	FBXW11_x000D_
ENSG00000182636	270.333	361.167	0.742907	0.0191987	0.294898	NDN_x000D_
ENSG00000236467	1.11111	4.33333	0.337506	0.0192114	0.294898	KCNMA1-AS1_x000D_
ENSG00000239527	53.8889	38	1.40736	0.0192272	0.294898	RPS23P7_x000D_
ENSG00000131725	183.111	156.167	1.17451	0.0192341	0.294898	WDR44_x000D_
ENSG00000181378	2	3.58333	0.598151	0.0192482	0.294898	CFAP65_x000D_
ENSG00000242527	207.778	172.333	1.20497	0.0192622	0.294898	NA_x000D_
ENSG00000188365	2.11111	3.66667	0.615665	0.0192813	0.294898	NA_x000D_
ENSG00000286951	6.77778	17.4167	0.399676	0.0192949	0.294898	NA_x000D_
ENSG00000171680	28.3333	43.25	0.660224	0.0193084	0.294898	PLEKHG5_x000D_
ENSG00000214108	157.556	127.5	1.24562	0.0193327	0.294898	TPT1P5_x000D_
ENSG00000231711	2.11111	4.66667	0.485923	0.0193923	0.294898	LINC00899_x000D_
ENSG00000223976	8.44444	14.5833	0.587722	0.0194137	0.294898	EXTL2P1_x000D_
ENSG00000239218	8.55556	13.5833	0.649775	0.019438	0.294898	RPS20P22_x000D_
ENSG00000183434	0.777778	2.91667	0.384296	0.0194423	0.294898	TFDP3_x000D_
ENSG00000051108	3020	2375.5	1.26733	0.019447	0.294898	HERPUD1_x000D_
ENSG00000141258	77.4444	121.25	0.635696	0.0194661	0.294898	SGSM2_x000D_
ENSG00000156787	48.3333	64.5	0.749822	0.0194673	0.294898	TBC1D31_x000D_
ENSG00000196912	84.1111	120	0.699187	0.0194712	0.294898	ANKRD36B_x000D_
ENSG00000169710	499.222	389.25	1.29915	0.019473	0.294898	FASN_x000D_
ENSG00000125912	206.333	161.333	1.28939	0.0194801	0.294898	NCLN_x000D_
ENSG00000159314	86.5556	68.0833	1.2632	0.0194802	0.294898	ARHGAP27_x000D_
ENSG00000134253	21.2222	53.3333	0.394028	0.0194941	0.294898	TRIM45_x000D_
ENSG00000160957	74.4444	59.1667	1.24971	0.0195021	0.294898	RECQL4_x000D_
ENSG00000131143	2323.67	1873.67	1.23812	0.0195126	0.294898	COX4I1_x000D_
ENSG00000253103	3	1.16667	2.05303	0.0195319	0.294898	LINC01609_x000D_
ENSG00000279307	68.2222	51.1667	1.34457	0.0195358	0.294898	NDUFAF2P1_x000D_
ENSG00000272831	1.77778	3.75	0.528827	0.0195543	0.294947	NA_x000D_
ENSG00000167916	0.333333	2.08333	0.324488	0.0196007	0.295087	KRT24_x000D_
ENSG00000289323	3.44444	6.08333	0.601698	0.0196082	0.295087	NA_x000D_
ENSG00000169035	0.777778	9.83333	0.127166	0.0196186	0.295087	KLK7_x000D_
ENSG00000282933	0.555556	15.9167	0.0627897	0.0196547	0.295087	RHOXF1P3_x000D_
ENSG00000113013	1074	859.417	1.25345	0.0196591	0.295087	HSPA9_x000D_
ENSG00000164251	2837.78	1917.75	1.50214	0.0196766	0.295087	F2RL1_x000D_
ENSG00000185561	581.889	444.917	1.31352	0.0197027	0.295087	TLCD2_x000D_
ENSG00000172007	144.222	168.917	0.849117	0.0197094	0.295087	RAB33B_x000D_
ENSG00000003147	453.889	370.5	1.23966	0.0197163	0.295087	ICA1_x000D_
ENSG00000151012	621.111	383.667	1.63666	0.0197167	0.295087	SLC7A11_x000D_
ENSG00000232160	4.77778	15.0833	0.337522	0.019778	0.295775	RAP2C-AS1_x000D_
ENSG00000132122	11.3333	27.3333	0.415945	0.0198103	0.295921	SPATA6_x000D_
ENSG00000143106	563	493	1.14316	0.0198317	0.295921	PSMA5_x000D_
ENSG00000228484	9.11111	5.16667	1.65122	0.0198344	0.295921	NA_x000D_
ENSG00000249816	3.44444	1.66667	1.76544	0.0198529	0.295921	LINC00964_x000D_
ENSG00000117713	455.444	522.25	0.873172	0.0198646	0.295921	ARID1A_x000D_
ENSG00000115850	7823.22	4732.42	1.6728	0.0198849	0.295995	LCT_x000D_
ENSG00000198643	0.444444	3	0.267653	0.0199079	0.29611	FAM3D_x000D_
ENSG00000196754	3.44444	6.66667	0.535024	0.0199567	0.29648	S100A2_x000D_
ENSG00000186318	51.2222	95.6667	0.535797	0.0199636	0.29648	BACE1_x000D_
ENSG00000151247	511.222	445.333	1.1481	0.0200026	0.29683	EIF4E_x000D_
ENSG00000105855	158	255.333	0.604788	0.0200219	0.296889	ITGB8_x000D_
ENSG00000137757	29.7778	12.8333	2.33397	0.0200632	0.297058	CASP5_x000D_
ENSG00000114737	43.8889	31.8333	1.37604	0.0200642	0.297058	CISH_x000D_
ENSG00000235863	24.5556	36.5833	0.670827	0.0200854	0.297142	B3GALT4_x000D_
ENSG00000143248	46.2222	75.3333	0.610528	0.0201181	0.297142	RGS5_x000D_
ENSG00000259820	7.77778	20.4167	0.390476	0.0201242	0.297142	MIR30DHG_x000D_
ENSG00000198185	17.8889	30.75	0.583009	0.0201416	0.297142	ZNF334_x000D_
ENSG00000215049	15.8889	10.75	1.44675	0.0201531	0.297142	PRDX2P1_x000D_
ENSG00000291024	3.33333	1.33333	2.02799	0.0201839	0.297142	NA_x000D_
ENSG00000233585	154	98.0833	1.57274	0.020187	0.297142	ACAA2P1_x000D_
ENSG00000125285	2.66667	46.75	0.0658786	0.0202192	0.297142	SOX21_x000D_
ENSG00000080298	84.7778	146.917	0.571325	0.0202215	0.297142	RFX3_x000D_
ENSG00000115526	6.44444	10.3333	0.653314	0.020224	0.297142	CHST10_x000D_
ENSG00000135373	17.5556	10.0833	1.71519	0.0202691	0.297322	EHF_x000D_
ENSG00000083123	97.5556	118.417	0.825628	0.0202799	0.297322	BCKDHB_x000D_
ENSG00000234912	17.8889	13.4167	1.32982	0.0202825	0.297322	SNHG20_x000D_
ENSG00000291006	52.1111	83.25	0.622607	0.0203059	0.297353	NA_x000D_
ENSG00000105198	1.44444	5.66667	0.31335	0.0203155	0.297353	LGALS13_x000D_
ENSG00000187210	284	432.333	0.643654	0.0203365	0.297435	GCNT1_x000D_
ENSG00000130254	406.444	329	1.23965	0.0204708	0.299172	SAFB2_x000D_
ENSG00000161980	116	94.3333	1.22905	0.0204967	0.299324	POLR3K_x000D_
ENSG00000134365	7.77778	4.08333	1.71888	0.0205365	0.299677	CFHR4_x000D_
ENSG00000166902	482.444	396.667	1.21388	0.0206412	0.300835	MRPL16_x000D_
ENSG00000188167	3.11111	6.41667	0.528437	0.0206496	0.300835	TMPPE_x000D_
ENSG00000085721	324	235.5	1.37393	0.0206681	0.300835	RRN3_x000D_
ENSG00000241061	23.1111	28.9167	0.790131	0.0206918	0.300835	RPL5P1_x000D_
ENSG00000141564	6.77778	4.16667	1.54707	0.0206938	0.300835	RPTOR_x000D_
ENSG00000233030	0.444444	2.41667	0.332445	0.0207259	0.30106	NA_x000D_
ENSG00000114767	29.1111	21.4167	1.35717	0.0207733	0.30106	RRP9_x000D_
ENSG00000130783	4.11111	6.33333	0.662533	0.0207793	0.30106	CCDC62_x000D_
ENSG00000169989	3	5.83333	0.557056	0.020782	0.30106	TIGD4_x000D_
ENSG00000135378	350.667	528.167	0.666638	0.0207874	0.30106	PRRG4_x000D_
ENSG00000138449	667.667	1185.83	0.560883	0.0208463	0.30127	SLC40A1_x000D_
ENSG00000125384	5.33333	1.66667	2.77782	0.0208483	0.30127	PTGER2_x000D_
ENSG00000128606	4.11111	7.41667	0.579321	0.0208487	0.30127	LRRC17_x000D_
ENSG00000171033	5.55556	13.0833	0.450262	0.0208927	0.301309	PKIA_x000D_
ENSG00000183605	289.778	196.917	1.47445	0.0208979	0.301309	SFXN4_x000D_
ENSG00000184983	1333.67	1120.58	1.19046	0.0208998	0.301309	NDUFA6_x000D_
ENSG00000226383	10	20.0833	0.517652	0.020914	0.301309	LINC01876_x000D_
ENSG00000146285	59.7778	84.8333	0.707602	0.0209764	0.301605	SCML4_x000D_
ENSG00000198933	9.55556	17.25	0.579154	0.0209994	0.301605	TBKBP1_x000D_
ENSG00000115207	153	182.5	0.841825	0.0210193	0.301605	GTF3C2_x000D_
ENSG00000250162	54.7778	67.6667	0.811995	0.0210255	0.301605	CSNK1A1P3_x000D_
ENSG00000161912	4	2.08333	1.79349	0.0210418	0.301605	ADCY10P1_x000D_
ENSG00000196468	37.1111	49.5833	0.75484	0.021042	0.301605	FGF16_x000D_
ENSG00000131171	81.8889	169	0.474691	0.0210441	0.301605	SH3BGRL_x000D_
ENSG00000177463	26.7778	36.5	0.736351	0.0210702	0.301756	NR2C2_x000D_
ENSG00000258819	10.6667	15	0.712622	0.0211116	0.302085	LINC02289_x000D_
ENSG00000090975	49.8889	36.5833	1.35534	0.0211279	0.302085	PITPNM2_x000D_
ENSG00000131558	81.3333	108.75	0.749947	0.0211645	0.302085	EXOC4_x000D_
ENSG00000233611	2.33333	1.08333	1.6588	0.0211691	0.302085	GBX2-AS1_x000D_
ENSG00000008282	1177.67	1019.67	1.16017	0.0211777	0.302085	SYPL1_x000D_
ENSG00000223572	3.66667	9.75	0.39122	0.0211899	0.302085	CKMT1A_x000D_
ENSG00000130826	607.444	470.917	1.29615	0.0212239	0.302085	DKC1_x000D_
ENSG00000089351	309.111	237.75	1.31291	0.0212311	0.302085	GRAMD1A_x000D_
ENSG00000132405	105.889	81.9167	1.30364	0.0212343	0.302085	TBC1D14_x000D_
ENSG00000077063	40.1111	102.583	0.391288	0.0212633	0.302275	CTTNBP2_x000D_
ENSG00000182180	601.667	507.583	1.1839	0.021341	0.303156	MRPS16_x000D_
ENSG00000133243	70.1111	91.4167	0.767786	0.021371	0.303359	BTBD2_x000D_
ENSG00000196151	49.1111	70.0833	0.692838	0.021415	0.30376	WDSUB1_x000D_
ENSG00000114126	280.778	349.583	0.797736	0.0214412	0.303905	TFDP2_x000D_
ENSG00000254645	0.333333	2.66667	0.267942	0.0214696	0.303905	NA_x000D_
ENSG00000163406	28.3333	44.5833	0.638952	0.0214874	0.303905	SLC15A2_x000D_
ENSG00000198853	10	6.08333	1.61646	0.0214928	0.303905	RUSC2_x000D_
ENSG00000291054	1.11111	2.83333	0.484018	0.0215056	0.303905	NA_x000D_
ENSG00000168283	252.667	302.583	0.833187	0.0215322	0.303905	BMI1_x000D_
ENSG00000212428	4.33333	6.66667	0.666322	0.0215502	0.303905	SNORD115_x000D_
ENSG00000167987	196.889	234	0.840234	0.0215514	0.303905	VPS37C_x000D_
ENSG00000235508	16.8889	21.5833	0.786514	0.0215955	0.304305	RPS2P7_x000D_
ENSG00000285552	6.33333	3.16667	1.81822	0.0216147	0.304353	NA_x000D_
ENSG00000160179	35.7778	53	0.678885	0.0216313	0.304363	ABCG1_x000D_
ENSG00000125844	4513.67	3603.58	1.26329	0.0216595	0.304539	RRBP1_x000D_
ENSG00000101888	140.222	200.167	0.696215	0.0216832	0.30465	NXT2_x000D_
ENSG00000237897	2.77778	5.08333	0.575013	0.0217125	0.304712	NA_x000D_
ENSG00000170270	73	59.8333	1.21308	0.0217193	0.304712	GON7_x000D_
ENSG00000120742	3812.11	3371.75	1.13192	0.0217451	0.304853	SERP1_x000D_
ENSG00000144369	30.8889	64.0833	0.484291	0.0218041	0.305278	FAM171B_x000D_
ENSG00000088035	40.8889	55.25	0.7342	0.0218071	0.305278	ALG6_x000D_
ENSG00000235109	6.55556	9.83333	0.687805	0.0218562	0.305743	ZSCAN31_x000D_
ENSG00000287516	12.5556	7.5	1.58655	0.0219455	0.306245	NA_x000D_
ENSG00000104691	107.333	82.5	1.30349	0.0219494	0.306245	UBXN8_x000D_
ENSG00000104490	21.2222	46.75	0.455517	0.0219562	0.306245	NCALD_x000D_
ENSG00000112812	70.8889	93.9167	0.756956	0.0219594	0.306245	PRSS16_x000D_
ENSG00000172531	15.3333	10.8333	1.40145	0.0219715	0.306245	PPP1CA_x000D_
ENSG00000166801	174.333	211.75	0.819221	0.0219948	0.306261	FAM111A_x000D_
ENSG00000176697	28.6667	44.5833	0.642885	0.0220059	0.306261	BDNF_x000D_
ENSG00000185862	0.666667	2.16667	0.430661	0.0220275	0.306261	EVI2B_x000D_
ENSG00000232412	2.22222	5.66667	0.447628	0.0220449	0.306261	STAG2-AS1_x000D_
ENSG00000158874	10013.3	6507.5	1.55791	0.0220702	0.306261	APOA2_x000D_
ENSG00000133398	628.444	542.75	1.15715	0.0220935	0.306261	MED10_x000D_
ENSG00000092621	93.5556	150.583	0.608789	0.0221055	0.306261	PHGDH_x000D_
ENSG00000071553	1521.22	1296.83	1.17226	0.022119	0.306261	ATP6AP1_x000D_
ENSG00000166197	636.222	460.583	1.38153	0.0221391	0.306261	NOLC1_x000D_
ENSG00000243955	3951.44	6657.25	0.581395	0.022144	0.306261	GSTA1_x000D_
ENSG00000274800	0.555556	2.58333	0.327155	0.0221474	0.306261	NA_x000D_
ENSG00000288761	0.666667	2.91667	0.343299	0.0221823	0.306314	NA_x000D_
ENSG00000003987	16.7778	23.4167	0.713155	0.0222045	0.306314	MTMR7_x000D_
ENSG00000196418	208.111	321.083	0.644796	0.02221	0.306314	ZNF124_x000D_
ENSG00000068745	339.111	408.167	0.828388	0.0222148	0.306314	IP6K2_x000D_
ENSG00000232931	17.2222	23.6667	0.734496	0.0222632	0.306588	LINC00342_x000D_
ENSG00000287054	3.22222	1.66667	1.73693	0.0222825	0.306588	NA_x000D_
ENSG00000232176	47.4444	37.75	1.25556	0.0223052	0.306588	NA_x000D_
ENSG00000158019	31.3333	44.0833	0.711273	0.0223091	0.306588	BABAM2_x000D_
ENSG00000286627	11	5.66667	1.82265	0.0223142	0.306588	NA_x000D_
ENSG00000140968	187.222	93.25	2.0075	0.0223829	0.307313	IRF8_x000D_
ENSG00000160445	43	55.5833	0.774006	0.0224023	0.307361	ZER1_x000D_
ENSG00000231916	13.8889	9.41667	1.48501	0.0224429	0.307524	NA_x000D_
ENSG00000111012	5.44444	2.58333	1.95424	0.0224462	0.307524	CYP27B1_x000D_
ENSG00000166086	0.777778	2.16667	0.485782	0.0224885	0.307535	JAM3_x000D_
ENSG00000205791	4.66667	7.75	0.605422	0.0225007	0.307535	LOH12CR2_x000D_
ENSG00000005302	226.889	282.25	0.79901	0.022509	0.307535	MSL3_x000D_
ENSG00000284862	19.1111	29.5833	0.650531	0.0225343	0.307535	CCDC39_x000D_
ENSG00000163898	229.778	146.667	1.60252	0.0225619	0.307535	LIPH_x000D_
ENSG00000257345	14.7778	32	0.456506	0.0225644	0.307535	LINC02413_x000D_
ENSG00000110881	1.55556	2.83333	0.629587	0.0225698	0.307535	ASIC1_x000D_
ENSG00000180785	1	3.25	0.390048	0.0225772	0.307535	OR51E1_x000D_
ENSG00000271971	26.8889	42.1667	0.640821	0.0225905	0.307535	NA_x000D_
ENSG00000164535	77.1111	59.0833	1.32171	0.022645	0.308059	DAGLB_x000D_
ENSG00000261578	12.6667	18.0833	0.699649	0.0226742	0.308239	NA_x000D_
ENSG00000095585	51.3333	65.3333	0.791185	0.0227088	0.308268	BLNK_x000D_
ENSG00000284966	28.5556	47.4167	0.60433	0.0227326	0.308268	NA_x000D_
ENSG00000149926	2.88889	1.08333	2.07754	0.0227335	0.308268	TLCD3B_x000D_
ENSG00000142875	155.222	233.75	0.65875	0.0227403	0.308268	PRKACB_x000D_
ENSG00000173153	5.22222	2.33333	2.03045	0.0227639	0.308332	ESRRA_x000D_
ENSG00000198920	92.4444	115.25	0.798516	0.022777	0.308332	KIAA0753_x000D_
ENSG00000244414	10.4444	5.75	1.7637	0.0228346	0.308894	CFHR1_x000D_
ENSG00000148300	191	154.667	1.23515	0.0228549	0.308952	REXO4_x000D_
ENSG00000115825	202.222	267.5	0.755274	0.0229298	0.309668	PRKD3_x000D_
ENSG00000121753	3.44444	12.25	0.316507	0.0229674	0.309668	ADGRB2_x000D_
ENSG00000242372	502.556	425.917	1.17914	0.0229819	0.309668	EIF6_x000D_
ENSG00000132424	1970.11	2295	0.856964	0.0229976	0.309668	PNISR_x000D_
ENSG00000263001	195.222	229.583	0.845632	0.0230002	0.309668	GTF2I_x000D_
ENSG00000198618	68.7778	52.75	1.29645	0.0230042	0.309668	PPIAP22_x000D_
ENSG00000155158	197.222	285.833	0.686345	0.0230527	0.310104	TTC39B_x000D_
ENSG00000170365	189	156.083	1.21003	0.0231383	0.310237	SMAD1_x000D_
ENSG00000279951	5.88889	3.83333	1.44171	0.0231443	0.310237	NA_x000D_
ENSG00000237298	12.7778	20.6667	0.61909	0.0231481	0.310237	TTN-AS1_x000D_
ENSG00000245694	34.5556	81.6667	0.422259	0.0231575	0.310237	CRNDE_x000D_
ENSG00000065308	602.778	465.167	1.30789	0.0231581	0.310237	TRAM2_x000D_
ENSG00000170266	1171.33	1461.42	0.793823	0.0231712	0.310237	GLB1_x000D_
ENSG00000123728	189.333	305.833	0.615441	0.0231753	0.310237	RAP2C_x000D_
ENSG00000102109	14.8889	21.5	0.69831	0.0231925	0.310252	PCSK1N_x000D_
ENSG00000105364	28	20	1.36816	0.0232465	0.310743	MRPL4_x000D_
ENSG00000106330	36.5556	50.0833	0.731292	0.0232614	0.310743	MOSPD3_x000D_
ENSG00000148154	5219.22	4171.08	1.25251	0.0233285	0.311297	UGCG_x000D_
ENSG00000291200	0.777778	5.5	0.208739	0.0233354	0.311297	RHOXF1P1_x000D_
ENSG00000181562	0.666667	3.41667	0.297212	0.0233635	0.311297	EDDM3A_x000D_
ENSG00000279991	3.33333	1.25	2.17256	0.0233883	0.311297	NA_x000D_
ENSG00000215866	4.77778	7.66667	0.631484	0.0234027	0.311297	LINC01356_x000D_
ENSG00000115468	29.8889	59.6667	0.500522	0.0234053	0.311297	EFHD1_x000D_
ENSG00000248206	8.44444	15.3333	0.548185	0.0234159	0.311297	NA_x000D_
ENSG00000189241	513	609	0.840287	0.0234324	0.311301	TSPYL1_x000D_
ENSG00000229043	11.2222	18.5833	0.616318	0.0234733	0.311619	ZFAND2A-DT_x000D_
ENSG00000005486	174.222	137.083	1.27957	0.0234886	0.311619	RHBDD2_x000D_
ENSG00000177452	65.4444	78.8333	0.824211	0.0235275	0.311697	NA_x000D_
ENSG00000113494	49	112.583	0.434479	0.0235514	0.311697	PRLR_x000D_
ENSG00000169180	64.6667	54.25	1.20198	0.0235781	0.311697	XPO6_x000D_
ENSG00000134987	265.444	226.583	1.17814	0.0235814	0.311697	WDR36_x000D_
ENSG00000159733	29.1111	20.5	1.43364	0.0236117	0.311697	ZFYVE28_x000D_
ENSG00000140650	607.889	517.75	1.17822	0.0236117	0.311697	PMM2_x000D_
ENSG00000253252	0.444444	1.58333	0.435171	0.0236168	0.311697	NA_x000D_
ENSG00000123130	338	292.583	1.15254	0.0236374	0.311697	ACOT9_x000D_
ENSG00000113811	1071	1230.17	0.868034	0.0236481	0.311697	SELENOK_x000D_
ENSG00000164684	38.8889	75.1667	0.518987	0.0236683	0.311697	ZNF704_x000D_
ENSG00000032219	441.889	522.333	0.842963	0.0236789	0.311697	ARID4A_x000D_
ENSG00000181291	1.11111	2.16667	0.619791	0.0236886	0.311697	TMEM132E_x000D_
ENSG00000251763	8.88889	11.5833	0.762846	0.0237602	0.3123	RNU6-470P_x000D_
ENSG00000070269	155.222	192.667	0.801344	0.0237751	0.3123	TMEM260_x000D_
ENSG00000114248	27.2222	13.4167	2.01856	0.023783	0.3123	LRRC31_x000D_
ENSG00000291058	49	61.3333	0.798353	0.0238774	0.313019	NA_x000D_
ENSG00000240122	6.44444	11.9167	0.541402	0.0238792	0.313019	FABP5P11_x000D_
ENSG00000079277	150.889	130.083	1.16606	0.0238864	0.313019	MKNK1_x000D_
ENSG00000152443	110.556	156.167	0.707755	0.0239415	0.313527	ZNF776_x000D_
ENSG00000169908	4868.89	3070.17	1.60931	0.0239832	0.313744	TM4SF1_x000D_
ENSG00000267480	64.4444	51.4167	1.26124	0.0239965	0.313744	LINC02979_x000D_
ENSG00000225921	580.444	488.25	1.1918	0.0240069	0.313744	NOL7_x000D_
ENSG00000117410	697.667	561.417	1.24426	0.0240965	0.314616	ATP6V0B_x000D_
ENSG00000142556	424	367.583	1.16001	0.0241063	0.314616	ZNF614_x000D_
ENSG00000166949	449.444	391	1.15375	0.0241828	0.315104	SMAD3_x000D_
ENSG00000184788	3.55556	6.58333	0.572085	0.0242032	0.315104	SATL1_x000D_
ENSG00000116604	150.222	131	1.15499	0.0242046	0.315104	MEF2D_x000D_
ENSG00000163041	1033.44	1288.67	0.799454	0.0242091	0.315104	H3-3A_x000D_
ENSG00000102119	488.556	421.083	1.16446	0.0242428	0.315168	EMD_x000D_
ENSG00000270909	3.88889	2.08333	1.69339	0.0242562	0.315168	NA_x000D_
ENSG00000014257	16	38.8333	0.409654	0.024263	0.315168	ACP3_x000D_
ENSG00000133027	13	17.4167	0.752614	0.024352	0.315772	PEMT_x000D_
ENSG00000255187	11	6.16667	1.73633	0.0243573	0.315772	LINC02748_x000D_
ENSG00000155066	2	5.08333	0.445611	0.0243587	0.315772	PROM2_x000D_
ENSG00000037897	65.4444	49.25	1.32858	0.0244264	0.316087	METTL1_x000D_
ENSG00000100767	12	18.25	0.671338	0.024427	0.316087	PAPLN_x000D_
ENSG00000122591	639	780.833	0.817592	0.0244322	0.316087	HYCC1_x000D_
ENSG00000154518	8917.33	7581.33	1.17378	0.024496	0.316186	ATP5MC3_x000D_
ENSG00000188917	68.8889	87.25	0.789228	0.0245003	0.316186	TRMT2B_x000D_
ENSG00000243383	1.55556	0.5	2.04453	0.0245029	0.316186	RN7SL89P_x000D_
ENSG00000115386	5.22222	3.16667	1.57414	0.0245183	0.316186	REG1A_x000D_
ENSG00000165389	1659.44	1453.08	1.14566	0.0245218	0.316186	SPTSSA_x000D_
ENSG00000163739	118.667	69.75	1.72815	0.0245727	0.31663	CXCL1_x000D_
ENSG00000172890	115	99.3333	1.15783	0.0246371	0.316959	NADSYN1_x000D_
ENSG00000167528	46.3333	70	0.659634	0.0246465	0.316959	ZNF641_x000D_
ENSG00000111266	876.889	1108.67	0.789785	0.0246475	0.316959	DUSP16_x000D_
ENSG00000269313	13.3333	19.1667	0.705992	0.0246811	0.317056	MAGIX_x000D_
ENSG00000033800	506.333	635.083	0.79487	0.0247082	0.317056	PIAS1_x000D_
ENSG00000167311	8.33333	15.1667	0.56364	0.0247237	0.317056	ART5_x000D_
ENSG00000134802	48.5556	36.5	1.3268	0.0247327	0.317056	SLC43A3_x000D_
ENSG00000008018	1954.22	1743.58	1.12192	0.0247373	0.317056	PSMB1_x000D_
ENSG00000230894	6.22222	3.5	1.72672	0.0247601	0.317138	NA_x000D_
ENSG00000135597	234.222	340.083	0.684249	0.0248028	0.317473	REPS1_x000D_
ENSG00000233270	23.4444	32.1667	0.729694	0.0248327	0.317646	SNRPEP4_x000D_
ENSG00000202343	54.3333	71.8333	0.751686	0.0248935	0.318211	NA_x000D_
ENSG00000290687	11.1111	17.3333	0.63814	0.0249347	0.318307	ZNF286B_x000D_
ENSG00000142784	50.6667	65.9167	0.769553	0.0249435	0.318307	WDTC1_x000D_
ENSG00000204568	1165	972.583	1.19317	0.02498	0.318307	MRPS18B_x000D_
ENSG00000132661	108.222	87.5	1.23313	0.0249993	0.318307	NXT1_x000D_
ENSG00000166033	72.4444	125.083	0.583295	0.0250017	0.318307	HTRA1_x000D_
ENSG00000231170	24.7778	15.0833	1.62381	0.0250667	0.318307	PDK4-AS1_x000D_
ENSG00000135315	47.6667	67.6667	0.700827	0.0250708	0.318307	CEP162_x000D_
ENSG00000171224	80.7778	63.3333	1.26851	0.0250748	0.318307	FAM241B_x000D_
ENSG00000234618	31.3333	40.1667	0.777339	0.0250756	0.318307	RPSAP9_x000D_
ENSG00000229349	164	94.3333	1.74311	0.0250814	0.318307	ACTG1P9_x000D_
ENSG00000226666	457.444	351.583	1.30693	0.0250889	0.318307	HSPA9P1_x000D_
ENSG00000134046	679.222	785.917	0.864417	0.0251305	0.318307	MBD2_x000D_
ENSG00000124102	12.2222	6.66667	1.81373	0.025152	0.318307	PI3_x000D_
ENSG00000204060	8.88889	37.0833	0.254059	0.025192	0.318307	FOXO6_x000D_
ENSG00000124802	313.889	260.333	1.2051	0.0251961	0.318307	EEF1E1_x000D_
ENSG00000255780	5.22222	2.33333	2.01089	0.025202	0.318307	NA_x000D_
ENSG00000165637	1594.89	1374.92	1.16098	0.0252205	0.318307	VDAC2_x000D_
ENSG00000221300	5.55556	2.66667	1.96329	0.0252575	0.318307	NA_x000D_
ENSG00000241131	3.88889	1.83333	1.87042	0.0252575	0.318307	LINC02032_x000D_
ENSG00000275880	16.7778	24.75	0.689313	0.0252754	0.318307	NA_x000D_
ENSG00000135976	354.667	475.833	0.739242	0.025286	0.318307	ANKRD36_x000D_
ENSG00000235162	3193.33	3716.58	0.857665	0.025299	0.318307	C12orf75_x000D_
ENSG00000129534	147.556	213.167	0.690289	0.0253001	0.318307	MIS18BP1_x000D_
ENSG00000139613	47.2222	60.5833	0.782182	0.0253018	0.318307	SMARCC2_x000D_
ENSG00000264438	1.88889	0.833333	1.75829	0.0253138	0.318307	RN7SL560P_x000D_
ENSG00000109320	228.667	200.583	1.13593	0.0253857	0.318711	NFKB1_x000D_
ENSG00000115365	148.667	232.583	0.636198	0.0253913	0.318711	LANCL1_x000D_
ENSG00000255150	6.44444	10.9167	0.605709	0.0254109	0.318711	EID3_x000D_
ENSG00000200731	14.2222	9.58333	1.45731	0.025412	0.318711	RNU1-124P_x000D_
ENSG00000204599	49.8889	42.25	1.18662	0.0254692	0.31922	TRIM39_x000D_
ENSG00000150722	14.3333	28.0833	0.513238	0.0255254	0.319386	PPP1R1C_x000D_
ENSG00000118557	3.55556	6.5	0.577716	0.0255522	0.319386	PMFBP1_x000D_
ENSG00000163319	137.889	111.917	1.22429	0.0255723	0.319386	MRPS18C_x000D_
ENSG00000070756	5068.89	6355.92	0.79896	0.0255765	0.319386	PABPC1_x000D_
ENSG00000125144	332.889	133.167	2.46145	0.0255842	0.319386	MT1G_x000D_
ENSG00000070601	1.11111	2.58333	0.539958	0.025633	0.319386	FRMPD1_x000D_
ENSG00000033170	249.111	480.833	0.513097	0.0256648	0.319386	FUT8_x000D_
ENSG00000261338	4.44444	6.58333	0.691294	0.0256874	0.319386	NA_x000D_
ENSG00000165288	401.778	485.583	0.826255	0.0256981	0.319386	BRWD3_x000D_
ENSG00000168785	63.7778	121.917	0.52059	0.02573	0.319386	TSPAN5_x000D_
ENSG00000068120	222	184.25	1.20895	0.0257329	0.319386	COASY_x000D_
ENSG00000229820	301.667	251.75	1.19003	0.0257379	0.319386	NA_x000D_
ENSG00000146247	732.222	929.833	0.785578	0.0257548	0.319386	PHIP_x000D_
ENSG00000184911	5.55556	12.5	0.470598	0.0257684	0.319386	DMRTC1B_x000D_
ENSG00000275877	13.5556	8.83333	1.49297	0.0257818	0.319386	5_8S_rRNA_x000D_
ENSG00000204983	29.6667	119.167	0.237349	0.0257849	0.319386	PRSS1_x000D_
ENSG00000186417	9.22222	14.75	0.642246	0.0257873	0.319386	GLDN_x000D_
ENSG00000257432	1.33333	3.91667	0.404755	0.0257957	0.319386	NA_x000D_
ENSG00000162267	52.3333	29.25	1.79361	0.0258034	0.319386	ITIH3_x000D_
ENSG00000181894	88.8889	107.667	0.827071	0.0258211	0.319386	ZNF329_x000D_
ENSG00000112599	30	21.5	1.39357	0.0258304	0.319386	GUCA1B_x000D_
ENSG00000182827	1830.56	1628.92	1.12355	0.0258604	0.319553	ACBD3_x000D_
ENSG00000169860	11.1111	6.83333	1.54785	0.0259029	0.319694	P2RY1_x000D_
ENSG00000213363	6.22222	12.0833	0.525898	0.025912	0.319694	RPS3P6_x000D_
ENSG00000127481	582.111	500.083	1.16586	0.0259295	0.319694	UBR4_x000D_
ENSG00000135318	85.4444	211.667	0.402087	0.0259573	0.319694	NT5E_x000D_
ENSG00000229178	7.22222	3.91667	1.75562	0.0259645	0.319694	NA_x000D_
ENSG00000280077	9	17.9167	0.511304	0.0259831	0.319694	NA_x000D_
ENSG00000173404	1.66667	4.41667	0.430089	0.025988	0.319694	INSM1_x000D_
ENSG00000227836	5.11111	7.58333	0.688366	0.0260135	0.319793	NA_x000D_
ENSG00000171988	537.556	613.583	0.871966	0.0260711	0.319793	JMJD1C_x000D_
ENSG00000099330	131.444	96.75	1.37321	0.0260826	0.319793	OCEL1_x000D_
ENSG00000157796	46.7778	66.75	0.695189	0.0261148	0.319793	WDR19_x000D_
ENSG00000215030	357.444	438.917	0.805258	0.0261164	0.319793	RPL13P12_x000D_
ENSG00000101004	132.444	179.667	0.724776	0.0261194	0.319793	NINL_x000D_
ENSG00000155438	367.111	312.5	1.17422	0.0261331	0.319793	NIFK_x000D_
ENSG00000155313	288.333	404.25	0.715111	0.0261425	0.319793	USP25_x000D_
ENSG00000198740	582.444	675.583	0.861223	0.0261575	0.319793	ZNF652_x000D_
ENSG00000156026	391.111	299.833	1.30872	0.0262292	0.319793	MCU_x000D_
ENSG00000258057	0.777778	2.58333	0.426448	0.026255	0.319793	BCDIN3D-AS1_x000D_
ENSG00000163040	1.88889	10.4167	0.217361	0.0262617	0.319793	CCDC74A_x000D_
ENSG00000206052	24.3333	39.5833	0.611049	0.0262723	0.319793	DOK6_x000D_
ENSG00000223956	11.4444	5.66667	1.99738	0.0262961	0.319793	LINC01767_x000D_
ENSG00000188738	59.6667	141.083	0.422951	0.0263551	0.319793	FSIP2_x000D_
ENSG00000111229	2717.67	2391.83	1.13923	0.0263561	0.319793	ARPC3_x000D_
ENSG00000273437	40.1111	30.1667	1.33208	0.0263571	0.319793	NA_x000D_
ENSG00000055483	203.778	171.167	1.19502	0.0263663	0.319793	USP36_x000D_
ENSG00000215817	117.333	144.417	0.817198	0.0263686	0.319793	ZC3H11B_x000D_
ENSG00000005189	32.6667	50.75	0.630967	0.0263702	0.319793	REXO5_x000D_
ENSG00000205358	391.444	160.917	2.41539	0.0263896	0.319793	MT1H_x000D_
ENSG00000121966	35.7778	22.5833	1.56848	0.0263997	0.319793	CXCR4_x000D_
ENSG00000182158	1223.78	1691.75	0.718646	0.0264145	0.319793	CREB3L2_x000D_
ENSG00000236830	121.556	149.417	0.811329	0.0264178	0.319793	CBR3-AS1_x000D_
ENSG00000144026	46.8889	62.0833	0.753512	0.026439	0.319793	ZNF514_x000D_
ENSG00000171533	8.66667	13.9167	0.628305	0.0264588	0.319793	MAP6_x000D_
ENSG00000177485	141.667	179.917	0.787097	0.0264863	0.319793	ZBTB33_x000D_
ENSG00000183826	48.2222	59.5	0.811851	0.0264883	0.319793	BTBD9_x000D_
ENSG00000145623	473.556	327.417	1.46212	0.0264893	0.319793	OSMR_x000D_
ENSG00000105928	100	129.167	0.775168	0.0264937	0.319793	GSDME_x000D_
ENSG00000073605	97.3333	65.1667	1.48274	0.0265108	0.319797	GSDMB_x000D_
ENSG00000280734	19	11.75	1.61615	0.0265272	0.319797	LINC01232_x000D_
ENSG00000161920	134.556	76.5	1.79434	0.0266352	0.320898	MED11_x000D_
ENSG00000116157	161.222	209.75	0.756795	0.0266777	0.320957	GPX7_x000D_
ENSG00000196268	109.667	141	0.773912	0.0266887	0.320957	ZNF493_x000D_
ENSG00000214925	9	12.5	0.718696	0.0267033	0.320957	RPL36AP52_x000D_
ENSG00000115935	276.778	452.833	0.611316	0.0267067	0.320957	WIPF1_x000D_
ENSG00000137968	8.88889	24.9167	0.360657	0.0267675	0.321488	SLC44A5_x000D_
ENSG00000099617	251.556	196.417	1.2887	0.0268332	0.322056	EFNA2_x000D_
ENSG00000268034	325.111	257.583	1.26479	0.0268541	0.322056	TPM3P5_x000D_
ENSG00000278540	306.333	269.583	1.1437	0.0268779	0.322056	ACACA_x000D_
ENSG00000120925	169.556	207.333	0.821083	0.0268817	0.322056	RNF170_x000D_
ENSG00000168894	542.667	464.583	1.17453	0.02695	0.322134	RNF181_x000D_
ENSG00000163032	15.4444	26.3333	0.577644	0.0269501	0.322134	VSNL1_x000D_
ENSG00000286647	0.777778	2.08333	0.501149	0.0269535	0.322134	NA_x000D_
ENSG00000113966	11.1111	18.5833	0.600822	0.0269811	0.322134	ARL6_x000D_
ENSG00000120549	312	626.417	0.49738	0.0270149	0.322134	KIAA1217_x000D_
ENSG00000227115	25.3333	17.25	1.43253	0.0270199	0.322134	LINC01630_x000D_
ENSG00000213523	170.889	129.833	1.31974	0.0270263	0.322134	SRA1_x000D_
ENSG00000105997	11.3333	29.4167	0.389043	0.0270439	0.322134	HOXA3_x000D_
ENSG00000164181	47.2222	70.5833	0.670746	0.0270888	0.322134	ELOVL7_x000D_
ENSG00000113319	32	63.0833	0.503391	0.0270944	0.322134	RASGRF2_x000D_
ENSG00000159251	0	2.5	0.167217	0.0271237	0.322134	ACTC1_x000D_
ENSG00000133627	85.2222	66.0833	1.29169	0.0271446	0.322134	ACTR3B_x000D_
ENSG00000216588	29.5556	18.3333	1.6066	0.0271474	0.322134	IGSF23_x000D_
ENSG00000155962	2.44444	5.08333	0.51968	0.0271505	0.322134	CLIC2_x000D_
ENSG00000283342	6.66667	11.5	0.613131	0.0271641	0.322134	NBPF13P_x000D_
ENSG00000274423	4.33333	2.41667	1.65992	0.0271895	0.322134	SEC22B2P_x000D_
ENSG00000177000	142.333	113.167	1.26772	0.0272192	0.322134	MTHFR_x000D_
ENSG00000066557	200.222	248.833	0.801383	0.0272197	0.322134	LRRC40_x000D_
ENSG00000277981	1.11111	4.08333	0.360631	0.0272314	0.322134	NA_x000D_
ENSG00000063046	549.111	474.25	1.16792	0.0272344	0.322134	EIF4B_x000D_
ENSG00000258587	23.8889	16.9167	1.39187	0.0272391	0.322134	NA_x000D_
ENSG00000144681	1	5.75	0.248632	0.0272815	0.322438	STAC_x000D_
ENSG00000177707	392.222	625.667	0.624192	0.0273201	0.322533	NECTIN3_x000D_
ENSG00000258811	5	8.33333	0.629017	0.027323	0.322533	NA_x000D_
ENSG00000008853	103.333	86.75	1.1996	0.0273583	0.322692	RHOBTB2_x000D_
ENSG00000265182	16.7778	12	1.37337	0.0273716	0.322692	SRP72P1_x000D_
ENSG00000135387	1292	1076	1.19845	0.0273952	0.322692	CAPRIN1_x000D_
ENSG00000120211	3.55556	14.75	0.273306	0.0274217	0.322692	INSL4_x000D_
ENSG00000130382	108.444	137.75	0.78888	0.02745	0.322692	MLLT1_x000D_
ENSG00000227004	1581.33	1345.33	1.17478	0.0274959	0.322692	NA_x000D_
ENSG00000065989	24.7778	16.25	1.51347	0.0275349	0.322692	PDE4A_x000D_
ENSG00000152763	14.5556	23.5833	0.625967	0.0275483	0.322692	DNAI4_x000D_
ENSG00000238365	1.44444	0.25	2.61414	0.0275588	0.322692	RNU7-57P_x000D_
ENSG00000075303	121.667	147.333	0.827156	0.0275607	0.322692	SLC25A40_x000D_
ENSG00000243122	2.44444	1.25	1.64461	0.0275828	0.322692	NA_x000D_
ENSG00000211448	93.2222	226.417	0.407182	0.0275859	0.322692	DIO2_x000D_
ENSG00000204843	113.667	146.917	0.779629	0.0275913	0.322692	DCTN1_x000D_
ENSG00000235123	74.1111	30.8333	2.45391	0.0276004	0.322692	DSCAM-AS1_x000D_
ENSG00000160993	3.44444	6.5	0.547324	0.027602	0.322692	ALKBH4_x000D_
ENSG00000261889	26.3333	18.25	1.4485	0.0276043	0.322692	NA_x000D_
ENSG00000287979	5.55556	2.41667	2.0072	0.0277559	0.324267	NA_x000D_
ENSG00000065978	3064.33	2729.25	1.12289	0.0277864	0.324426	YBX1_x000D_
ENSG00000101825	66.8889	361.5	0.184361	0.0278073	0.324443	MXRA5_x000D_
ENSG00000099942	398.556	461.833	0.862291	0.0278363	0.324443	CRKL_x000D_
ENSG00000069399	185.222	156.667	1.18267	0.0278525	0.324443	BCL3_x000D_
ENSG00000096384	14727.3	12309	1.19723	0.0278551	0.324443	HSP90AB1_x000D_
ENSG00000239763	2.11111	3.75	0.61182	0.0278867	0.324595	NA_x000D_
ENSG00000261610	3.11111	1.08333	2.33626	0.0279019	0.324595	NA_x000D_
ENSG00000114302	1251.11	1113.92	1.12394	0.0279709	0.324654	PRKAR2A_x000D_
ENSG00000134278	125.778	98.5833	1.28679	0.027994	0.324654	SPIRE1_x000D_
ENSG00000105289	85	61.5	1.39787	0.0280207	0.324654	TJP3_x000D_
ENSG00000139926	114	164.417	0.694749	0.0280256	0.324654	FRMD6_x000D_
ENSG00000135324	8.77778	18.5833	0.471795	0.0280709	0.324654	MRAP2_x000D_
ENSG00000164128	6.88889	13.3333	0.529261	0.0280925	0.324654	NPY1R_x000D_
ENSG00000228716	134.889	200.167	0.666357	0.0281012	0.324654	DHFR_x000D_
ENSG00000274244	5	2.75	1.6554	0.0281024	0.324654	NA_x000D_
ENSG00000116670	141.778	174.75	0.804773	0.0281032	0.324654	MAD2L2_x000D_
ENSG00000079931	8.77778	14.6667	0.606407	0.0281092	0.324654	MOXD1_x000D_
ENSG00000142449	5	13.9167	0.379148	0.0281146	0.324654	FBN3_x000D_
ENSG00000166716	146.111	173.917	0.840721	0.0281174	0.324654	ZNF592_x000D_
ENSG00000273456	9.55556	17.0833	0.562087	0.0281259	0.324654	NA_x000D_
ENSG00000242574	8.55556	5.5	1.53879	0.028226	0.325492	HLA-DMB_x000D_
ENSG00000223923	1.55556	3.33333	0.526079	0.0282322	0.325492	TNS1-AS1_x000D_
ENSG00000275052	725.556	646.667	1.12581	0.0282652	0.325546	PPP4R3B_x000D_
ENSG00000241231	3.22222	1.5	1.86386	0.0283021	0.325546	NA_x000D_
ENSG00000182890	135.222	173.833	0.770853	0.0283221	0.325546	GLUD2_x000D_
ENSG00000108556	10.4444	4.66667	2.10154	0.0283702	0.325546	CHRNE_x000D_
ENSG00000008869	123.667	145.583	0.850369	0.028373	0.325546	HEATR5B_x000D_
ENSG00000250479	145	105.5	1.37921	0.0283873	0.325546	CHCHD10_x000D_
ENSG00000226160	32.5556	26.5	1.22277	0.0284095	0.325546	NA_x000D_
ENSG00000149972	0.888889	5.75	0.217837	0.0284595	0.325546	CNTN5_x000D_
ENSG00000170091	9.55556	5.66667	1.63331	0.0285549	0.325546	NSG2_x000D_
ENSG00000236814	10.8889	14.8333	0.754561	0.0285592	0.325546	NA_x000D_
ENSG00000203688	4.33333	1.91667	2.07389	0.028565	0.325546	LINC02487_x000D_
ENSG00000157087	16.3333	8.41667	1.88679	0.0285878	0.325546	ATP2B2_x000D_
ENSG00000163617	12.5556	20.6667	0.620135	0.0285933	0.325546	CCDC191_x000D_
ENSG00000101665	100.444	122.083	0.825278	0.0285992	0.325546	SMAD7_x000D_
ENSG00000250682	7.77778	18.1667	0.434073	0.0286247	0.325546	LINC00491_x000D_
ENSG00000149483	59.8889	50.8333	1.17827	0.0286256	0.325546	TMEM138_x000D_
ENSG00000225647	2.66667	4.41667	0.672664	0.0286356	0.325546	NA_x000D_
ENSG00000224848	2.33333	3.83333	0.627144	0.028638	0.325546	NA_x000D_
ENSG00000272447	28.2222	38.5	0.726334	0.0286554	0.325546	NA_x000D_
ENSG00000264644	22.1111	14.9167	1.45987	0.0286586	0.325546	KRT18P8_x000D_
ENSG00000225354	1.88889	4.16667	0.518277	0.0286731	0.325546	RPL7AP52_x000D_
ENSG00000100201	1987.22	2404.92	0.8256	0.0287003	0.325546	DDX17_x000D_
ENSG00000256229	120.444	161.5	0.74008	0.0287211	0.325546	ZNF486_x000D_
ENSG00000165948	126.222	94.25	1.34412	0.0287632	0.325546	IFI27L1_x000D_
ENSG00000259030	19.8889	28.5	0.689535	0.0287777	0.325546	FPGT-TNNI3K_x000D_
ENSG00000228446	10.7778	15.6667	0.701147	0.0288011	0.325546	ANKRD49P1_x000D_
ENSG00000213881	109.778	84.5833	1.30036	0.0288255	0.325546	NPM1P6_x000D_
ENSG00000136267	3.55556	1.5	1.96382	0.0288316	0.325546	DGKB_x000D_
ENSG00000119522	204.111	146.833	1.40025	0.0288323	0.325546	DENND1A_x000D_
ENSG00000104973	36	45.75	0.787996	0.0288447	0.325546	MED25_x000D_
ENSG00000074527	53.8889	93.3333	0.579445	0.0288655	0.325546	NTN4_x000D_
ENSG00000248333	159.111	134.917	1.18177	0.0288729	0.325546	CDK11B_x000D_
ENSG00000204084	14	9.58333	1.44811	0.0288738	0.325546	INPP5B_x000D_
ENSG00000287534	3.11111	1.16667	2.20882	0.0288833	0.325546	NA_x000D_
ENSG00000198799	70.5556	88.1667	0.799333	0.0288881	0.325546	LRIG2_x000D_
ENSG00000275005	0.444444	2.75	0.294273	0.0289001	0.325546	NA_x000D_
ENSG00000136379	403.667	478.833	0.845586	0.0289013	0.325546	ABHD17C_x000D_
ENSG00000259314	2.66667	4.66667	0.609291	0.0289234	0.325546	NA_x000D_
ENSG00000165591	67.1111	94	0.710236	0.0289251	0.325546	FAAH2_x000D_
ENSG00000139737	22.2222	34.6667	0.647948	0.028952	0.325546	SLAIN1_x000D_
ENSG00000108509	5.11111	3.16667	1.51939	0.028952	0.325546	CAMTA2_x000D_
ENSG00000113719	1625	1274	1.28263	0.028967	0.325546	ERGIC1_x000D_
ENSG00000159131	293.667	229.083	1.28288	0.028972	0.325546	GART_x000D_
ENSG00000183888	2.66667	0.916667	2.22276	0.0289889	0.325546	SRARP_x000D_
ENSG00000279115	2.44444	4.58333	0.57453	0.0289969	0.325546	NA_x000D_
ENSG00000188766	12.4444	7.66667	1.61623	0.0290181	0.325595	SPRED3_x000D_
ENSG00000184007	2937.89	2558.33	1.15134	0.0290672	0.325955	PTP4A2_x000D_
ENSG00000112996	274.556	239.333	1.15016	0.0291646	0.326524	MRPS30_x000D_
ENSG00000144468	173.556	142.333	1.21618	0.0291749	0.326524	RHBDD1_x000D_
ENSG00000225531	8.77778	5.5	1.59389	0.0291991	0.326524	NA_x000D_
ENSG00000266970	23.8889	16.6667	1.42676	0.0292348	0.326524	SOCS3-DT_x000D_
ENSG00000251325	1.44444	0.25	2.52499	0.0292387	0.326524	NA_x000D_
ENSG00000228121	13	9.66667	1.34869	0.0292396	0.326524	PHB1P3_x000D_
ENSG00000155792	152.222	240	0.630982	0.0292497	0.326524	DEPTOR_x000D_
ENSG00000164822	7	37.5833	0.193542	0.0292534	0.326524	DEFA6_x000D_
ENSG00000247735	5.77778	9.33333	0.654207	0.0294084	0.327574	KCTD13-DT_x000D_
ENSG00000174939	82.3333	55.4167	1.47214	0.0294146	0.327574	ASPHD1_x000D_
ENSG00000109846	94.1111	70.0833	1.34189	0.0294242	0.327574	CRYAB_x000D_
ENSG00000240156	341.111	233.583	1.46213	0.0294339	0.327574	COX6CP6_x000D_
ENSG00000255909	7.55556	5.66667	1.29139	0.0294496	0.327574	PDCD5P1_x000D_
ENSG00000109929	2171.89	1654	1.31926	0.02945	0.327574	SC5D_x000D_
ENSG00000204922	64.3333	51.75	1.24171	0.0294746	0.327574	UQCC3_x000D_
ENSG00000071205	302.778	412.5	0.72982	0.0294834	0.327574	ARHGAP10_x000D_
ENSG00000155324	414.444	305.667	1.34541	0.029533	0.32765	GRAMD2B_x000D_
ENSG00000124766	1625.44	2573.75	0.6212	0.0295389	0.32765	SOX4_x000D_
ENSG00000102781	61.1111	85.0833	0.716777	0.0295412	0.32765	KATNAL1_x000D_
ENSG00000263847	4.55556	2.66667	1.57685	0.0296184	0.328315	NA_x000D_
ENSG00000290879	8.33333	4.58333	1.71631	0.0296352	0.328315	NA_x000D_
ENSG00000164687	120.111	179.917	0.66579	0.0296748	0.328564	FABP5_x000D_
ENSG00000282968	3.77778	6.66667	0.597873	0.0297134	0.328803	AGGF1P10_x000D_
ENSG00000133134	58.5556	97.3333	0.599458	0.0297714	0.328896	BEX2_x000D_
ENSG00000189433	2.22222	0.75	2.1679	0.029774	0.328896	GJB4_x000D_
ENSG00000100271	2.11111	4	0.570118	0.0297741	0.328896	TTLL1_x000D_
ENSG00000141429	1230	2029.75	0.600517	0.0297976	0.328896	GALNT1_x000D_
ENSG00000105321	47.2222	38	1.24107	0.0298071	0.328896	CCDC9_x000D_
ENSG00000249861	2.22222	31.4167	0.0850786	0.0298645	0.32934	LGALS16_x000D_
ENSG00000279099	2.77778	7.66667	0.392249	0.0298866	0.329396	NA_x000D_
ENSG00000083535	101.111	129.667	0.78301	0.0299392	0.329787	PIBF1_x000D_
ENSG00000136718	166.444	132.833	1.25557	0.0299679	0.329914	IMP4_x000D_
ENSG00000196247	63.2222	96.5833	0.653525	0.0299876	0.329941	ZNF107_x000D_
ENSG00000184995	0.777778	5.08333	0.227988	0.0300045	0.329941	IFNE_x000D_
ENSG00000070061	136.333	164.917	0.822865	0.0300418	0.330101	ELP1_x000D_
ENSG00000232679	1.77778	0.5	2.32261	0.0300617	0.330101	LINC01705_x000D_
ENSG00000101457	147.667	128.583	1.14276	0.0300704	0.330101	DNTTIP1_x000D_
ENSG00000055163	46	60.25	0.763736	0.030108	0.33014	CYFIP2_x000D_
ENSG00000253598	0.444444	1.5	0.474529	0.0301083	0.33014	SLC10A5_x000D_
ENSG00000276957	0.888889	2.75	0.434074	0.0301808	0.330747	NA_x000D_
ENSG00000245205	88.6667	135.583	0.639782	0.0302401	0.330818	EEF1A1P4_x000D_
ENSG00000204272	206	299.667	0.682268	0.0302571	0.330818	NBDY_x000D_
ENSG00000125977	809.111	686.083	1.17741	0.0302645	0.330818	EIF2S2_x000D_
ENSG00000287264	1.77778	3.33333	0.589822	0.0302702	0.330818	NA_x000D_
ENSG00000251634	7.77778	11.4167	0.687362	0.0302904	0.330818	NAIPP4_x000D_
ENSG00000105953	255.333	220.083	1.16282	0.0303007	0.330818	OGDH_x000D_
ENSG00000178662	68.4444	91.75	0.744914	0.0303074	0.330818	CSRNP3_x000D_
ENSG00000197798	121.444	98.5833	1.23201	0.0303509	0.331106	FAM118B_x000D_
ENSG00000196704	280.778	356.333	0.781808	0.0303686	0.331111	AMZ2_x000D_
ENSG00000147383	281.556	230.25	1.23434	0.0303915	0.331173	NSDHL_x000D_
ENSG00000181472	58.4444	72.9167	0.805741	0.0304241	0.331342	ZBTB2_x000D_
ENSG00000262519	842.889	677.583	1.25126	0.0305337	0.332025	TXNP4_x000D_
ENSG00000110092	116.111	84.5	1.40064	0.030552	0.332025	CCND1_x000D_
ENSG00000270959	4.33333	7.33333	0.620643	0.0305538	0.332025	LPP-AS2_x000D_
ENSG00000139531	74.3333	91.4167	0.811073	0.0305558	0.332025	SUOX_x000D_
ENSG00000168280	593.222	350.417	1.68198	0.0306474	0.332833	KIF5C_x000D_
ENSG00000100138	817	667.583	1.23375	0.030677	0.332888	SNU13_x000D_
ENSG00000140386	418.444	503.75	0.829317	0.030687	0.332888	SCAPER_x000D_
ENSG00000267130	4.88889	3.08333	1.51585	0.030719	0.332917	NA_x000D_
ENSG00000227173	24.4444	17.1667	1.39737	0.0307502	0.332917	MYL6P3_x000D_
ENSG00000108306	100	122.417	0.819318	0.0307603	0.332917	FBXL20_x000D_
ENSG00000118418	855.444	1168.58	0.725707	0.03079	0.332917	HMGN3_x000D_
ENSG00000285933	4.88889	9.75	0.499977	0.0307923	0.332917	NA_x000D_
ENSG00000244266	39	50.5833	0.767691	0.0307933	0.332917	NA_x000D_
ENSG00000291182	0.666667	1.75	0.518447	0.0308351	0.333183	NA_x000D_
ENSG00000165115	18	36.0833	0.498882	0.0308592	0.333256	KIF27_x000D_
ENSG00000244165	38	28.5	1.32317	0.0309747	0.333937	P2RY11_x000D_
ENSG00000250490	0	0.583333	0.455482	0.0309922	0.333937	LINC02145_x000D_
ENSG00000168872	258.778	228.417	1.13114	0.0310184	0.333937	DDX19A_x000D_
ENSG00000114686	755.222	669.333	1.12931	0.0310354	0.333937	MRPL3_x000D_
ENSG00000137941	52.8889	159.5	0.327134	0.0310377	0.333937	TTLL7_x000D_
ENSG00000223722	17.6667	10.0833	1.7521	0.0310379	0.333937	IFITM3P2_x000D_
ENSG00000253621	0.222222	1.41667	0.373755	0.0310436	0.333937	RPSAP74_x000D_
ENSG00000287996	1.77778	0.833333	1.57574	0.0311323	0.334706	NA_x000D_
ENSG00000117477	8.77778	13.6667	0.656575	0.0311984	0.33488	CCDC181_x000D_
ENSG00000128536	75.8889	126.333	0.592471	0.0312092	0.33488	CDHR3_x000D_
ENSG00000121413	116.111	139.167	0.830742	0.0312199	0.33488	ZSCAN18_x000D_
ENSG00000146701	2031.22	1701.42	1.195	0.0312279	0.33488	MDH2_x000D_
ENSG00000028839	48.4444	80.4167	0.600951	0.0312665	0.33488	TBPL1_x000D_
ENSG00000151458	171.333	253.583	0.671276	0.03128	0.33488	ANKRD50_x000D_
ENSG00000174238	209.444	173.667	1.20984	0.0312871	0.33488	PITPNA_x000D_
ENSG00000151500	152.556	192.583	0.789586	0.0313566	0.33488	THYN1_x000D_
ENSG00000173281	93.8889	132.917	0.704052	0.0313738	0.33488	PPP1R3B_x000D_
ENSG00000141447	328.333	443.333	0.742509	0.0313804	0.33488	OSBPL1A_x000D_
ENSG00000151790	311.111	165.75	1.9173	0.0313905	0.33488	TDO2_x000D_
ENSG00000100987	1.88889	3.75	0.534789	0.0314013	0.33488	VSX1_x000D_
ENSG00000214376	3.44444	12.4167	0.305744	0.031411	0.33488	VSTM5_x000D_
ENSG00000127824	52.1111	35.9167	1.47288	0.0314221	0.33488	TUBA4A_x000D_
ENSG00000145715	222.222	415.5	0.530293	0.0314244	0.33488	RASA1_x000D_
ENSG00000223274	0.222222	2.33333	0.251644	0.0314409	0.33488	RNA5SP498_x000D_
ENSG00000240006	8.77778	5.5	1.54761	0.0314439	0.33488	LINC02004_x000D_
ENSG00000279314	0.555556	2.16667	0.421775	0.0314625	0.334893	NA_x000D_
ENSG00000109381	537.444	668.083	0.805571	0.0315003	0.334931	ELF2_x000D_
ENSG00000151576	117.111	98.75	1.18841	0.0315048	0.334931	QTRT2_x000D_
ENSG00000144815	50.1111	61.25	0.830183	0.0315182	0.334931	NXPE3_x000D_
ENSG00000013503	176.444	140.917	1.2569	0.0315797	0.335346	POLR3B_x000D_
ENSG00000114739	238	470.25	0.50368	0.031592	0.335346	ACVR2B_x000D_
ENSG00000288845	3.44444	1.75	1.82715	0.0316998	0.335547	NA_x000D_
ENSG00000137075	147.889	187.5	0.787063	0.0317201	0.335547	RNF38_x000D_
ENSG00000261382	3	1.5	1.70079	0.0317296	0.335547	NA_x000D_
ENSG00000052126	829.778	1198.75	0.692304	0.0317517	0.335547	PLEKHA5_x000D_
ENSG00000131236	2091.89	1746	1.20577	0.0317585	0.335547	CAP1_x000D_
ENSG00000005961	3.55556	0.583333	3.81626	0.0317638	0.335547	ITGA2B_x000D_
ENSG00000169507	8.22222	14.3333	0.599384	0.0317884	0.335547	SLC38A11_x000D_
ENSG00000169567	6450.89	5369.08	1.2087	0.0318414	0.335547	HINT1_x000D_
ENSG00000288871	0.555556	2.08333	0.405608	0.0318552	0.335547	NA_x000D_
ENSG00000289579	4.22222	2.41667	1.57872	0.0318676	0.335547	NA_x000D_
ENSG00000166224	331	290.333	1.13912	0.0318756	0.335547	SGPL1_x000D_
ENSG00000188229	62	46.4167	1.3197	0.0318838	0.335547	TUBB4B_x000D_
ENSG00000125850	5.55556	18.25	0.325902	0.03194	0.335547	OVOL2_x000D_
ENSG00000230701	83.4444	98.0833	0.850316	0.0319496	0.335547	FBXW4P1_x000D_
ENSG00000279863	5.11111	7.83333	0.6667	0.0319589	0.335547	NA_x000D_
ENSG00000095319	55.6667	44.3333	1.25886	0.0319593	0.335547	NUP188_x000D_
ENSG00000120071	273.111	335.917	0.811339	0.031982	0.335547	KANSL1_x000D_
ENSG00000100218	3.33333	6.08333	0.559345	0.0319947	0.335547	RSPH14_x000D_
ENSG00000285737	7.33333	4.25	1.59148	0.0320127	0.335547	LINC02680_x000D_
ENSG00000143971	110	145.75	0.75586	0.032023	0.335547	ETAA1_x000D_
ENSG00000180881	29.3333	43.5833	0.674803	0.0320306	0.335547	CAPS2_x000D_
ENSG00000125630	127.889	100.583	1.27442	0.0320332	0.335547	POLR1B_x000D_
ENSG00000124155	457.556	552.75	0.825207	0.0320341	0.335547	PIGT_x000D_
ENSG00000204882	11.7778	6.16667	1.86357	0.0320432	0.335547	GPR20_x000D_
ENSG00000172183	194.889	143.667	1.37575	0.0320461	0.335547	ISG20_x000D_
ENSG00000197982	739.889	604.5	1.2271	0.0321228	0.335593	C1orf122_x000D_
ENSG00000185156	27.3333	17.75	1.54631	0.0321248	0.335593	MFSD6L_x000D_
ENSG00000235836	8.44444	14	0.614429	0.0321276	0.335593	KIF3AP1_x000D_
ENSG00000173599	111.444	75	1.4915	0.0321828	0.335593	PC_x000D_
ENSG00000009335	658.778	580.833	1.13861	0.0321954	0.335593	UBE3C_x000D_
ENSG00000205436	10.2222	5.5	1.81352	0.0321983	0.335593	EXOC3L4_x000D_
ENSG00000276952	1.22222	2.91667	0.516272	0.0322015	0.335593	NA_x000D_
ENSG00000148481	141.444	179.333	0.792591	0.0322028	0.335593	MINDY3_x000D_
ENSG00000165487	237.556	271.083	0.874636	0.0322072	0.335593	MICU2_x000D_
ENSG00000163762	208.556	122	1.69514	0.0322307	0.335656	TM4SF18_x000D_
ENSG00000140990	464.333	401.5	1.14935	0.0323164	0.336159	NDUFB10_x000D_
ENSG00000128578	45.3333	24.75	1.85819	0.0323234	0.336159	STRIP2_x000D_
ENSG00000091106	16.3333	10.3333	1.54922	0.0323428	0.336159	NLRC4_x000D_
ENSG00000213762	100.222	118.083	0.8434	0.0324111	0.336159	ZNF134_x000D_
ENSG00000148444	164.667	210	0.783138	0.0324182	0.336159	COMMD3_x000D_
ENSG00000180190	140.556	275.333	0.505407	0.0324286	0.336159	TDRP_x000D_
ENSG00000065357	31.8889	44.75	0.716418	0.0324348	0.336159	DGKA_x000D_
ENSG00000272293	5.66667	16.6667	0.357507	0.0324413	0.336159	NA_x000D_
ENSG00000101997	4.44444	2.5	1.62274	0.0324439	0.336159	CCDC22_x000D_
ENSG00000197376	1.55556	3.16667	0.562076	0.0324572	0.336159	NA_x000D_
ENSG00000143318	2.22222	6.58333	0.38036	0.0324708	0.336159	CASQ1_x000D_
ENSG00000165188	120.222	86.5	1.39577	0.0325644	0.336614	RNF183_x000D_
ENSG00000183778	21.3333	33.25	0.643672	0.0325683	0.336614	B3GALT5_x000D_
ENSG00000139324	332.333	406.5	0.814108	0.0325822	0.336614	TMTC3_x000D_
ENSG00000237550	904.111	1097.17	0.820843	0.0325893	0.336614	NA_x000D_
ENSG00000184100	490	425.5	1.15724	0.0326108	0.336614	BRD7P2_x000D_
ENSG00000231458	9.77778	5.58333	1.67586	0.0326648	0.336614	RNASEH1P2_x000D_
ENSG00000108826	439	366.833	1.197	0.0326758	0.336614	MRPL27_x000D_
ENSG00000131966	1027.67	1181.33	0.869123	0.0326811	0.336614	ACTR10_x000D_
ENSG00000102409	246.889	355.667	0.690402	0.032682	0.336614	BEX4_x000D_
ENSG00000100934	3213.89	2782.33	1.15906	0.0326894	0.336614	SEC23A_x000D_
ENSG00000229208	2	0.25	3.37771	0.0327291	0.33678	RBMY2NP_x000D_
ENSG00000111412	480	387	1.23534	0.032757	0.33678	SPRING1_x000D_
ENSG00000115944	819.556	697.917	1.17416	0.0327681	0.33678	COX7A2L_x000D_
ENSG00000006704	150.444	188.25	0.799253	0.0327754	0.33678	GTF2IRD1_x000D_
ENSG00000275256	1	3.41667	0.383954	0.0328362	0.337225	MRPS31P1_x000D_
ENSG00000291055	86.6667	71.1667	1.21996	0.0328768	0.337462	NA_x000D_
ENSG00000223930	3.77778	2.41667	1.49739	0.032931	0.337839	NA_x000D_
ENSG00000137970	294.556	349	0.837023	0.0329796	0.337847	RPL7P9_x000D_
ENSG00000197451	296.889	245.75	1.21237	0.032984	0.337847	HNRNPAB_x000D_
ENSG00000116106	7	16.25	0.450386	0.0329844	0.337847	EPHA4_x000D_
ENSG00000112559	101.778	148.667	0.682647	0.0331139	0.338538	MDFI_x000D_
ENSG00000164405	3187.89	2603.83	1.22284	0.0332033	0.338538	UQCRQ_x000D_
ENSG00000197308	2.44444	7.75	0.357008	0.0332049	0.338538	GATA3-AS1_x000D_
ENSG00000185267	4.77778	7.75	0.650003	0.0332156	0.338538	CDNF_x000D_
ENSG00000101883	4.77778	8.41667	0.579105	0.0332203	0.338538	RHOXF1_x000D_
ENSG00000047457	1326.56	741.25	1.79064	0.033233	0.338538	CP_x000D_
ENSG00000188322	29.8889	50.6667	0.589406	0.0332485	0.338538	SBK1_x000D_
ENSG00000174944	1.22222	3.25	0.45363	0.0332956	0.338538	P2RY14_x000D_
ENSG00000154997	4.22222	2.16667	1.7622	0.0332998	0.338538	SEPTIN14_x000D_
ENSG00000269934	6.77778	9.41667	0.737593	0.033302	0.338538	NA_x000D_
ENSG00000225548	3.44444	8	0.454512	0.0333411	0.338538	LINC01980_x000D_
ENSG00000244620	1.66667	0	4.40795	0.0333451	0.338538	NA_x000D_
ENSG00000203965	5.11111	9.16667	0.592329	0.0333619	0.338538	EFCAB7_x000D_
ENSG00000204231	109.667	138.083	0.795069	0.0333707	0.338538	RXRB_x000D_
ENSG00000013374	706.222	585.583	1.20666	0.0333857	0.338538	NUB1_x000D_
ENSG00000290697	38.2222	31.3333	1.21215	0.0333936	0.338538	NA_x000D_
ENSG00000289468	4.44444	2.08333	1.92972	0.0333983	0.338538	NA_x000D_
ENSG00000112406	125.444	181.333	0.692233	0.0334032	0.338538	HECA_x000D_
ENSG00000133980	2.77778	6.08333	0.481809	0.033407	0.338538	VRTN_x000D_
ENSG00000101928	743.222	606.5	1.22213	0.033446	0.338538	MOSPD1_x000D_
ENSG00000225005	258.556	298.417	0.863186	0.0334896	0.338538	RPL7AP77_x000D_
ENSG00000110328	154	118.583	1.31452	0.0335058	0.338538	GALNT18_x000D_
ENSG00000203858	5.44444	2.16667	2.33087	0.0335128	0.338538	HSD3BP2_x000D_
ENSG00000135018	1515.11	1364.17	1.11078	0.033523	0.338538	UBQLN1_x000D_
ENSG00000228824	7.88889	4	1.88312	0.033533	0.338538	MIR4500HG_x000D_
ENSG00000115520	426.556	365.75	1.16989	0.0335423	0.338538	COQ10B_x000D_
ENSG00000146909	210.889	174.667	1.20829	0.0335435	0.338538	NOM1_x000D_
ENSG00000132640	112	164.667	0.676758	0.0335436	0.338538	BTBD3_x000D_
ENSG00000229083	13.8889	10.1667	1.35433	0.0335695	0.338623	PSMA6P2_x000D_
ENSG00000139428	220.778	164.167	1.34296	0.0335994	0.338652	MMAB_x000D_
ENSG00000226976	137.556	102.333	1.35337	0.0336076	0.338652	COX6A1P2_x000D_
ENSG00000131791	968.778	1211.17	0.800052	0.0336403	0.338805	PRKAB2_x000D_
ENSG00000134595	0.666667	18.9167	0.0607505	0.0336908	0.339106	SOX3_x000D_
ENSG00000196154	47.8889	217.917	0.217611	0.0337158	0.339106	S100A4_x000D_
ENSG00000164318	26.8889	15.5833	1.71797	0.033723	0.339106	EGFLAM_x000D_
ENSG00000115241	476.889	397.75	1.19642	0.0337562	0.339263	PPM1G_x000D_
ENSG00000111269	335.889	394.5	0.853086	0.0338329	0.339746	CREBL2_x000D_
ENSG00000228300	160.111	133.083	1.20686	0.0338395	0.339746	FAM174C_x000D_
ENSG00000291152	604.778	511.083	1.18663	0.03388	0.339793	SBDSP1_x000D_
ENSG00000170369	7.33333	23.5	0.324937	0.0338872	0.339793	CST2_x000D_
ENSG00000120675	775	1113.67	0.686367	0.0338972	0.339793	DNAJC15_x000D_
ENSG00000266472	486.111	420.167	1.16077	0.0339147	0.339793	MRPS21_x000D_
ENSG00000213942	48	59.4167	0.805973	0.0339624	0.339896	NA_x000D_
ENSG00000291144	47.8889	31.9167	1.496	0.033981	0.339896	NA_x000D_
ENSG00000272754	4.66667	1.58333	2.50249	0.033988	0.339896	NA_x000D_
ENSG00000063244	81.7778	67.4167	1.23329	0.0339955	0.339896	U2AF2_x000D_
ENSG00000197565	143.222	240.5	0.585519	0.0340475	0.340176	COL4A6_x000D_
ENSG00000130052	10.6667	17.5	0.625577	0.0340588	0.340176	STARD8_x000D_
ENSG00000290786	10.1111	30.3333	0.35096	0.0341126	0.340518	NA_x000D_
ENSG00000130340	623.222	546.917	1.14689	0.0341284	0.340518	SNX9_x000D_
ENSG00000138411	70.2222	93.9167	0.750251	0.034171	0.340766	HECW2_x000D_
ENSG00000146463	209.667	250.583	0.833394	0.0342012	0.340892	ZMYM4_x000D_
ENSG00000119919	1.44444	45.8333	0.0413575	0.0342659	0.341001	NKX2-3_x000D_
ENSG00000008283	105	130.25	0.799296	0.0342809	0.341001	CYB561_x000D_
ENSG00000102547	53.6667	106.5	0.501301	0.0343132	0.341001	CAB39L_x000D_
ENSG00000175868	1.66667	11.4167	0.182838	0.0343553	0.341001	CALCB_x000D_
ENSG00000007866	313	538.417	0.57817	0.0343691	0.341001	TEAD3_x000D_
ENSG00000005812	171.778	216.583	0.793079	0.0343726	0.341001	FBXL3_x000D_
ENSG00000182154	385.889	308	1.24612	0.034383	0.341001	MRPL41_x000D_
ENSG00000152936	1.55556	0.583333	1.91082	0.034399	0.341001	LMNTD1_x000D_
ENSG00000198551	52.8889	72.9167	0.72355	0.0344024	0.341001	ZNF627_x000D_
ENSG00000080608	514.889	430.667	1.19697	0.0344131	0.341001	PUM3_x000D_
ENSG00000290681	7.66667	32	0.245635	0.0344302	0.341001	ECEL1P2_x000D_
ENSG00000181690	154.111	242.833	0.630648	0.0344322	0.341001	PLAG1_x000D_
ENSG00000188707	0.555556	4.58333	0.210297	0.0344422	0.341001	ZBED10P_x000D_
ENSG00000284858	7	4.08333	1.62122	0.0345299	0.341005	NA_x000D_
ENSG00000276359	0.333333	1.41667	0.407858	0.0345547	0.341005	Metazoa_SRP_x000D_
ENSG00000020129	38	29.5	1.28506	0.0346255	0.341005	NCDN_x000D_
ENSG00000178567	519.778	638.917	0.810363	0.0346586	0.341005	EPM2AIP1_x000D_
ENSG00000227034	80.5556	95.1667	0.852392	0.034663	0.341005	NA_x000D_
ENSG00000236420	33.6667	26.5833	1.27401	0.034701	0.341005	CHCHD3P1_x000D_
ENSG00000235035	5.22222	3.08333	1.62766	0.0347042	0.341005	NA_x000D_
ENSG00000243225	46.8889	67.3333	0.692998	0.0347133	0.341005	NA_x000D_
ENSG00000241095	21	13.8333	1.53787	0.0347292	0.341005	CYP51A1P1_x000D_
ENSG00000145248	14.3333	29.5	0.482566	0.0347323	0.341005	SLC10A4_x000D_
ENSG00000212249	0.777778	4.91667	0.233181	0.034752	0.341005	U8_x000D_
ENSG00000245571	20.8889	29.5	0.704415	0.0347602	0.341005	FAM111A-DT_x000D_
ENSG00000227747	173.556	207	0.831598	0.0348038	0.341005	NA_x000D_
ENSG00000174738	33	55.9167	0.58364	0.0348118	0.341005	NR1D2_x000D_
ENSG00000237988	29.1111	18.5833	1.56465	0.0348148	0.341005	OR2I1P_x000D_
ENSG00000204764	96.7778	154	0.638924	0.0348858	0.341005	RANBP17_x000D_
ENSG00000256705	3.33333	1.75	1.70223	0.0348863	0.341005	NA_x000D_
ENSG00000204832	2.22222	1.08333	1.73792	0.0349172	0.341005	ST8SIA6-AS1_x000D_
ENSG00000237765	172.222	206.833	0.832576	0.0349336	0.341005	FAM200B_x000D_
ENSG00000255650	1.55556	2.83333	0.632284	0.0349454	0.341005	FAM222A-AS1_x000D_
ENSG00000163053	17.4444	24.1667	0.731256	0.0349773	0.341005	SLC16A14_x000D_
ENSG00000106031	1	3.25	0.375065	0.0349831	0.341005	HOXA13_x000D_
ENSG00000131844	195.667	224	0.875856	0.034991	0.341005	MCCC2_x000D_
ENSG00000259519	1	2.58333	0.482956	0.0349936	0.341005	NA_x000D_
ENSG00000287498	4.55556	2.58333	1.68632	0.0349945	0.341005	NA_x000D_
ENSG00000257611	94.4444	80.8333	1.17792	0.0350162	0.341005	NA_x000D_
ENSG00000248988	2.11111	0.666667	2.14797	0.0350229	0.341005	PSME2P3_x000D_
ENSG00000237166	9.66667	6.41667	1.4899	0.0350366	0.341005	LINC01792_x000D_
ENSG00000123700	29.6667	161.833	0.184403	0.0350474	0.341005	KCNJ2_x000D_
ENSG00000173702	2099.89	1318.08	1.61869	0.0350559	0.341005	MUC13_x000D_
ENSG00000112855	217.889	177.583	1.22463	0.0350586	0.341005	HARS2_x000D_
ENSG00000259072	6.88889	3.16667	1.98345	0.0350811	0.341005	NA_x000D_
ENSG00000236915	8.88889	5.5	1.56266	0.0350826	0.341005	CLCA4-AS1_x000D_
ENSG00000212829	244.111	202.75	1.20194	0.0350898	0.341005	RPS26P3_x000D_
ENSG00000115541	1005.89	813.167	1.24507	0.0350912	0.341005	HSPE1_x000D_
ENSG00000266575	76.5556	61.75	1.2424	0.035105	0.341005	BOLA2P1_x000D_
ENSG00000091527	3664.44	3016.58	1.21739	0.0351168	0.341005	CDV3_x000D_
ENSG00000066056	6.55556	3.16667	1.9119	0.0351339	0.341005	TIE1_x000D_
ENSG00000088756	20	34.5833	0.577891	0.0351625	0.341005	ARHGAP28_x000D_
ENSG00000196950	274.889	483.667	0.568483	0.0351863	0.341005	SLC39A10_x000D_
ENSG00000125520	421.556	511.083	0.824025	0.0351916	0.341005	SLC2A4RG_x000D_
ENSG00000177103	21.1111	14.25	1.50121	0.0352179	0.341005	DSCAML1_x000D_
ENSG00000137267	956.667	833.75	1.14827	0.0352397	0.341005	TUBB2A_x000D_
ENSG00000185630	342.778	809.583	0.41614	0.0352495	0.341005	PBX1_x000D_
ENSG00000198695	5428.44	4081.58	1.3462	0.0352529	0.341005	MT-ND6_x000D_
ENSG00000282143	1.11111	2.33333	0.566326	0.0352563	0.341005	NA_x000D_
ENSG00000146859	12.5556	8	1.53751	0.0352866	0.341127	TMEM140_x000D_
ENSG00000225400	0.333333	1.66667	0.377179	0.0354494	0.342529	RAB28P5_x000D_
ENSG00000112624	69.2222	91.25	0.756388	0.0354691	0.342548	BICRAL_x000D_
ENSG00000134153	587	505.5	1.16975	0.0355094	0.342766	EMC7_x000D_
ENSG00000277440	2.11111	1.16667	1.52751	0.0356311	0.343572	NA_x000D_
ENSG00000138801	1409.22	1822.5	0.769725	0.0356443	0.343572	PAPSS1_x000D_
[truncated: 22,511 more rows]

## Sheet: KEGG_down_Cntrl1_Cntrl2_Stea2
keggid	kegg_name	sig_pw	n_pw	n_all	n_sig	p_hyper	q_hyper	genes_x000D_
hsa04360	Axon guidance - Homo sapiens (human)	13	182	8221	171	0.00010178	0.0169973	EFNB3,EPHA4,EPHB3,NFATC4,NTN4,PTCH1,RASA1,SEMA3A,SEMA3C,SEMA4A,SEMA5B,SLIT3,WNT5B_x000D_
hsa04970	Salivary secretion - Homo sapiens (human)	8	92	8221	171	0.000626834	0.0523407	ATP1B1,CHRM3,CST2,CST4,GUCY1A1,ITPR2,PRKACB,RYR3_x000D_
hsa04974	Protein digestion and absorption - Homo sapiens (human)	8	103	8221	171	0.00131998	0.0734787	ATP1B1,COL14A1,COL21A1,COL4A6,MME,PGA5,PRSS1,SLC16A10_x000D_
hsa04921	Oxytocin signaling pathway - Homo sapiens (human)	9	154	8221	171	0.00474708	0.153267	CACNB3,CAMK1G,GUCY1A1,ITPR2,KCNJ2,NFATC4,PLA2G4A,PRKACB,RYR3_x000D_
hsa04971	Gastric acid secretion - Homo sapiens (human)	6	76	8221	171	0.00487331	0.153267	ATP1B1,CCKBR,CHRM3,ITPR2,KCNJ2,PRKACB_x000D_
hsa04340	Hedgehog signaling pathway - Homo sapiens (human)	5	56	8221	171	0.00595892	0.153267	EFCAB7,EVC,LRP2,PRKACB,PTCH1_x000D_
hsa00480	Glutathione metabolism - Homo sapiens (human)	5	57	8221	171	0.00642436	0.153267	ANPEP,GSTA1,GSTA4,GSTA5,LANCL1_x000D_
hsa00590	Arachidonic acid metabolism - Homo sapiens (human)	5	61	8221	171	0.00854222	0.178319	ALOX15,CBR3,CYP2U1,PLA2G10,PLA2G4A_x000D_
hsa04512	ECM-receptor interaction - Homo sapiens (human)	6	88	8221	171	0.009857	0.182902	COL4A6,FRAS1,FREM2,ITGA1,ITGB8,SV2A_x000D_
hsa04919	Thyroid hormone signaling pathway - Homo sapiens (human)	7	121	8221	171	0.0129431	0.216149	ATP1B1,BMP4,DIO2,KAT2B,PRKACB,SLC16A10,SLC16A2_x000D_
hsa05202	Transcriptional misregulation in cancer - Homo sapiens (human)	9	193	8221	171	0.0191905	0.264853	ARNT2,DEFA6,FUT8,MYCN,PBX1,PBX3,RUNX1T1,SLC45A3,TRAF1_x000D_
hsa04918	Thyroid hormone synthesis - Homo sapiens (human)	5	75	8221	171	0.0196705	0.264853	ATP1B1,ITPR2,LRP2,PRKACB,SERPINA7_x000D_
hsa04270	Vascular smooth muscle contraction - Homo sapiens (human)	7	134	8221	171	0.0215412	0.264853	CALCB,GUCY1A1,ITPR2,KCNMB4,PLA2G10,PLA2G4A,PRKACB_x000D_
hsa00980	Metabolism of xenobiotics by cytochrome P450 - Homo sapiens (human)	5	78	8221	171	0.0229035	0.264853	ALDH3B2,CBR3,GSTA1,GSTA4,GSTA5_x000D_
hsa00591	Linoleic acid metabolism - Homo sapiens (human)	3	30	8221	171	0.0237892	0.264853	ALOX15,PLA2G10,PLA2G4A_x000D_
hsa05418	Fluid shear stress and atherosclerosis - Homo sapiens (human)	7	139	8221	171	0.0257121	0.26837	ACVR2B,BMP4,GSTA1,GSTA4,GSTA5,IL1A,VCAM1_x000D_
hsa04020	Calcium signaling pathway - Homo sapiens (human)	10	240	8221	171	0.0279835	0.274897	CAMK1G,CASQ1,CCKBR,CHRM3,FGF10,FGF18,ITPR2,MCOLN3,PRKACB,RYR3_x000D_
hsa04911	Insulin secretion - Homo sapiens (human)	5	86	8221	171	0.0331447	0.307509	ATP1B1,CHRM3,KCNMB4,PDX1,PRKACB_x000D_
hsa05217	Basal cell carcinoma - Homo sapiens (human)	4	63	8221	171	0.0416976	0.3665	BMP4,FZD7,PTCH1,WNT5B_x000D_
hsa04216	Ferroptosis - Homo sapiens (human)	3	41	8221	171	0.0529894	0.399886	ALOX15,SLC39A8,SLC40A1_x000D_
hsa04925	Aldosterone synthesis and secretion - Homo sapiens (human)	5	98	8221	171	0.053164	0.399886	ATP1B1,CAMK1G,ITPR2,PRKACB,PRKD1_x000D_
hsa04924	Renin secretion - Homo sapiens (human)	4	69	8221	171	0.0550741	0.399886	GUCY1A1,ITPR2,KCNJ2,PRKACB_x000D_
hsa05204	Chemical carcinogenesis - DNA adducts - Homo sapiens (human)	4	69	8221	171	0.0550741	0.399886	GSTA1,GSTA4,GSTA5,NAT1_x000D_
hsa04014	Ras signaling pathway - Homo sapiens (human)	9	236	8221	171	0.0575675	0.400574	BDNF,FGF10,FGF18,PLA2G10,PLA2G4A,PRKACB,RASA1,RASGRF2,SHC4_x000D_
hsa04972	Pancreatic secretion - Homo sapiens (human)	5	102	8221	171	0.0611141	0.401664	ATP1B1,CHRM3,ITPR2,PLA2G10,PRSS1_x000D_
hsa00982	Drug metabolism - cytochrome P450 - Homo sapiens (human)	4	72	8221	171	0.0625345	0.401664	ALDH3B2,GSTA1,GSTA4,GSTA5_x000D_
hsa05412	Arrhythmogenic right ventricular cardiomyopathy - Homo sapiens (human)	4	77	8221	171	0.0760872	0.459484	CACNB3,DSP,ITGA1,ITGB8_x000D_
hsa04614	Renin-angiotensin system - Homo sapiens (human)	2	23	8221	171	0.0818492	0.459484	ANPEP,MME_x000D_
hsa00983	Drug metabolism - other enzymes - Homo sapiens (human)	4	80	8221	171	0.0848721	0.459484	GSTA1,GSTA4,GSTA5,NAT1_x000D_
hsa00565	Ether lipid metabolism - Homo sapiens (human)	3	50	8221	171	0.0852934	0.459484	ENPP2,PLA2G10,PLA2G4A_x000D_
hsa05110	Vibrio cholerae infection - Homo sapiens (human)	3	50	8221	171	0.0852934	0.459484	ATP6V1C2,ATP6V1E2,PRKACB_x000D_
hsa04961	Endocrine and other factor-regulated calcium reabsorption - Homo sapiens (human)	3	53	8221	171	0.097552	0.478455	ATP1B1,CALB1,PRKACB_x000D_
hsa00592	alpha-Linolenic acid metabolism - Homo sapiens (human)	2	26	8221	171	0.101035	0.478455	PLA2G10,PLA2G4A_x000D_
hsa04950	Maturity onset diabetes of the young - Homo sapiens (human)	2	26	8221	171	0.101035	0.478455	PDX1,RFX6_x000D_
hsa04935	Growth hormone synthesis, secretion and action - Homo sapiens (human)	5	120	8221	171	0.104686	0.478455	ITPR2,MRAP2,PRKACB,SHC4,SOCS1_x000D_
hsa04150	mTOR signaling pathway - Homo sapiens (human)	6	156	8221	171	0.106437	0.478455	ATP6V1C2,ATP6V1E2,CAB39L,DEPTOR,FZD7,WNT5B_x000D_
hsa04966	Collecting duct acid secretion - Homo sapiens (human)	2	27	8221	171	0.107683	0.478455	ATP6V1C2,ATP6V1E2_x000D_
hsa04514	Cell adhesion molecules - Homo sapiens (human)	6	157	8221	171	0.10887	0.478455	CADM1,CLDN10,ITGB8,NCAM2,NECTIN3,VCAM1_x000D_
hsa04730	Long-term depression - Homo sapiens (human)	3	60	8221	171	0.128669	0.534891	GUCY1A1,ITPR2,PLA2G4A_x000D_
hsa05225	Hepatocellular carcinoma - Homo sapiens (human)	6	168	8221	171	0.13747	0.534891	FZD7,GSTA1,GSTA4,GSTA5,SHC4,WNT5B_x000D_
hsa04350	TGF-beta signaling pathway - Homo sapiens (human)	4	96	8221	171	0.139302	0.534891	ACVR2B,BMP4,FST,SMAD9_x000D_
hsa05414	Dilated cardiomyopathy - Homo sapiens (human)	4	96	8221	171	0.139302	0.534891	CACNB3,ITGA1,ITGB8,PRKACB_x000D_
hsa05200	Pathways in cancer - Homo sapiens (human)	15	531	8221	171	0.139583	0.534891	ARNT2,BMP4,COL4A6,FGF10,FGF18,FZD7,GSTA1,GSTA4,GSTA5,PLEKHG5,PRKACB,PTCH1,RUNX1T1,TRAF1,WNT5B_x000D_
hsa01100	Metabolic pathways - Homo sapiens (human)	38	1541	8221	171	0.140929	0.534891	AADAT,ADA2,ALDH3B2,ALOX15,ANPEP,ATP6V1C2,ATP6V1E2,B3GALT5,BPGM,CA3,CBR3,CDO1,CHST10,CKMT1A,CYP2U1,DGKK,DHFR,ENPP2,EXTL2,FUT8,GALNT1,GCNT1,GSTA1,GSTA4,GSTA5,GUCY1A1,HAAO,LANCL1,LRAT,MAN1C1,MCCC1,NAT1,NPL,NT5E,PGM2,PHGDH,PLA2G10,PLA2G4A_x000D_
hsa04640	Hematopoietic cell lineage - Homo sapiens (human)	4	99	8221	171	0.150781	0.55322	ANPEP,IL1A,ITGA1,MME_x000D_
hsa04927	Cortisol synthesis and secretion - Homo sapiens (human)	3	65	8221	171	0.152769	0.55322	ITPR2,PBX1,PRKACB_x000D_
hsa00010	Glycolysis / Gluconeogenesis - Homo sapiens (human)	3	66	8221	171	0.157752	0.55322	ALDH3B2,BPGM,PGM2_x000D_
hsa04010	MAPK signaling pathway - Homo sapiens (human)	9	294	8221	171	0.159009	0.55322	BDNF,CACNB3,FGF10,FGF18,IL1A,PLA2G4A,PRKACB,RASA1,RASGRF2_x000D_
hsa00512	Mucin type O-glycan biosynthesis - Homo sapiens (human)	2	36	8221	171	0.171767	0.583399	GALNT1,GCNT1_x000D_
hsa04550	Signaling pathways regulating pluripotency of stem cells - Homo sapiens (human)	5	143	8221	171	0.177108	0.583399	ACVR2B,BMP4,FZD7,SMAD9,WNT5B_x000D_
hsa04917	Prolactin signaling pathway - Homo sapiens (human)	3	70	8221	171	0.178164	0.583399	PRLR,SHC4,SOCS1_x000D_
hsa05224	Breast cancer - Homo sapiens (human)	5	147	8221	171	0.191301	0.600976	FGF10,FGF18,FZD7,SHC4,WNT5B_x000D_
hsa01524	Platinum drug resistance - Homo sapiens (human)	3	73	8221	171	0.193924	0.600976	GSTA1,GSTA4,GSTA5_x000D_
hsa00513	Various types of N-glycan biosynthesis - Homo sapiens (human)	2	39	8221	171	0.194327	0.600976	FUT8,MAN1C1_x000D_
hsa05226	Gastric cancer - Homo sapiens (human)	5	149	8221	171	0.198547	0.602189	FGF10,FGF18,FZD7,SHC4,WNT5B_x000D_
hsa00260	Glycine, serine and threonine metabolism - Homo sapiens (human)	2	40	8221	171	0.201932	0.602189	BPGM,PHGDH_x000D_
hsa04725	Cholinergic synapse - Homo sapiens (human)	4	113	8221	171	0.208591	0.609095	CHRM3,ITPR2,KCNJ2,PRKACB_x000D_
hsa00380	Tryptophan metabolism - Homo sapiens (human)	2	42	8221	171	0.217237	0.609095	AADAT,HAAO_x000D_
hsa04726	Serotonergic synapse - Homo sapiens (human)	4	115	8221	171	0.21733	0.609095	ALOX15,ITPR2,PLA2G4A,PRKACB_x000D_
hsa04934	Cushing syndrome - Homo sapiens (human)	5	155	8221	171	0.220831	0.609095	FZD7,ITPR2,PBX1,PRKACB,WNT5B_x000D_
hsa04390	Hippo signaling pathway - Homo sapiens (human)	5	157	8221	171	0.228426	0.609095	AMOT,BMP4,FZD7,TEAD3,WNT5B_x000D_
hsa04962	Vasopressin-regulated water reabsorption - Homo sapiens (human)	2	44	8221	171	0.232641	0.609095	DYNC2H1,PRKACB_x000D_
hsa03022	Basal transcription factors - Homo sapiens (human)	2	45	8221	171	0.24037	0.609095	MNAT1,TBPL1_x000D_
hsa04930	Type II diabetes mellitus - Homo sapiens (human)	2	46	8221	171	0.248111	0.609095	PDX1,SOCS1_x000D_
hsa05165	Human papillomavirus infection - Homo sapiens (human)	9	331	8221	171	0.251463	0.609095	ATP6V1C2,ATP6V1E2,COL4A6,FZD7,ITGA1,ITGB8,PRKACB,TBPL1,WNT5B_x000D_
hsa04611	Platelet activation - Homo sapiens (human)	4	124	8221	171	0.257777	0.609095	GUCY1A1,ITPR2,PLA2G4A,PRKACB_x000D_
hsa04022	cGMP-PKG signaling pathway - Homo sapiens (human)	5	167	8221	171	0.267461	0.609095	ATP1B1,GUCY1A1,ITPR2,KCNMB4,NFATC4_x000D_
hsa00520	Amino sugar and nucleotide sugar metabolism - Homo sapiens (human)	2	49	8221	171	0.27137	0.609095	NPL,PGM2_x000D_
hsa05030	Cocaine addiction - Homo sapiens (human)	2	49	8221	171	0.27137	0.609095	BDNF,PRKACB_x000D_
hsa00230	Purine metabolism - Homo sapiens (human)	4	128	8221	171	0.276226	0.609095	ADA2,GUCY1A1,NT5E,PGM2_x000D_
hsa04540	Gap junction - Homo sapiens (human)	3	88	8221	171	0.276768	0.609095	GUCY1A1,ITPR2,PRKACB_x000D_
hsa05010	Alzheimer disease - Homo sapiens (human)	10	384	8221	171	0.277332	0.609095	BACE1,CHRM3,FZD7,IL1A,ITPR2,MME,RYR3,SLC39A10,SLC39A8,WNT5B_x000D_
hsa00510	N-Glycan biosynthesis - Homo sapiens (human)	2	50	8221	171	0.279123	0.609095	FUT8,MAN1C1_x000D_
hsa05207	Chemical carcinogenesis - receptor activation - Homo sapiens (human)	6	212	8221	171	0.279284	0.609095	FGF10,FGF18,GSTA1,GSTA4,GSTA5,PRKACB_x000D_
hsa04310	Wnt signaling pathway - Homo sapiens (human)	5	170	8221	171	0.279462	0.609095	CTNND2,FZD7,NFATC4,PRKACB,WNT5B_x000D_
hsa00270	Cysteine and methionine metabolism - Homo sapiens (human)	2	51	8221	171	0.286871	0.609095	CDO1,PHGDH_x000D_
hsa04913	Ovarian steroidogenesis - Homo sapiens (human)	2	51	8221	171	0.286871	0.609095	PLA2G4A,PRKACB_x000D_
hsa04979	Cholesterol metabolism - Homo sapiens (human)	2	51	8221	171	0.286871	0.609095	LRP2,MYLIP_x000D_
hsa05410	Hypertrophic cardiomyopathy - Homo sapiens (human)	3	90	8221	171	0.288135	0.609095	CACNB3,ITGA1,ITGB8_x000D_
hsa04912	GnRH signaling pathway - Homo sapiens (human)	3	93	8221	171	0.305249	0.62934	ITPR2,PLA2G4A,PRKACB_x000D_
hsa05323	Rheumatoid arthritis - Homo sapiens (human)	3	93	8221	171	0.305249	0.62934	ATP6V1C2,ATP6V1E2,IL1A_x000D_
hsa04713	Circadian entrainment - Homo sapiens (human)	3	97	8221	171	0.32813	0.655269	GUCY1A1,PRKACB,RYR3_x000D_
hsa04750	Inflammatory mediator regulation of TRP channels - Homo sapiens (human)	3	98	8221	171	0.333852	0.655269	ITPR2,PLA2G4A,PRKACB_x000D_
hsa05231	Choline metabolism in cancer - Homo sapiens (human)	3	98	8221	171	0.333852	0.655269	DGKK,PLA2G4A,SLC44A5_x000D_
hsa00564	Glycerophospholipid metabolism - Homo sapiens (human)	3	99	8221	171	0.339573	0.655269	DGKK,PLA2G10,PLA2G4A_x000D_
hsa04923	Regulation of lipolysis in adipocytes - Homo sapiens (human)	2	58	8221	171	0.340708	0.655269	NPY1R,PRKACB_x000D_
hsa04810	Regulation of actin cytoskeleton - Homo sapiens (human)	6	229	8221	171	0.341483	0.655269	C7,CHRM3,FGF10,FGF18,ITGA1,ITGB8_x000D_
hsa04933	AGE-RAGE signaling pathway in diabetic complications - Homo sapiens (human)	3	100	8221	171	0.345292	0.655269	COL4A6,IL1A,VCAM1_x000D_
hsa04916	Melanogenesis - Homo sapiens (human)	3	101	8221	171	0.351006	0.658629	FZD7,PRKACB,WNT5B_x000D_
hsa04978	Mineral absorption - Homo sapiens (human)	2	60	8221	171	0.355885	0.660364	ATP1B1,SLC40A1_x000D_
hsa03250	Viral life cycle - HIV-1 - Homo sapiens (human)	2	63	8221	171	0.378412	0.694448	KAT2B,MAP1A_x000D_
hsa04145	Phagosome - Homo sapiens (human)	4	152	8221	171	0.3896	0.706157	ATP6V1C2,ATP6V1E2,DYNC2H1,PLA2R1_x000D_
hsa05321	Inflammatory bowel disease - Homo sapiens (human)	2	65	8221	171	0.393249	0.706157	IL1A,TLR5_x000D_
hsa04261	Adrenergic signaling in cardiomyocytes - Homo sapiens (human)	4	154	8221	171	0.39906	0.708969	ATP1B1,CACNB3,PRKACB,SCN7A_x000D_
hsa04720	Long-term potentiation - Homo sapiens (human)	2	67	8221	171	0.407926	0.717091	ITPR2,PRKACB_x000D_
hsa05205	Proteoglycans in cancer - Homo sapiens (human)	5	205	8221	171	0.42374	0.730719	FZD7,ITPR2,PRKACB,PTCH1,WNT5B_x000D_
hsa04724	Glutamatergic synapse - Homo sapiens (human)	3	114	8221	171	0.42443	0.730719	ITPR2,PLA2G4A,PRKACB_x000D_
hsa05120	Epithelial cell signaling in Helicobacter pylori infection - Homo sapiens (human)	2	70	8221	171	0.429615	0.732099	ATP6V1C2,ATP6V1E2_x000D_
hsa04622	RIG-I-like receptor signaling pathway - Homo sapiens (human)	2	71	8221	171	0.436752	0.736744	IFNE,TBKBP1_x000D_
hsa05218	Melanoma - Homo sapiens (human)	2	72	8221	171	0.443842	0.741215	FGF10,FGF18_x000D_
hsa05170	Human immunodeficiency virus 1 infection - Homo sapiens (human)	5	212	8221	171	0.452475	0.748151	AP1S2,CD247,ITPR2,NFATC4,WEE2_x000D_
hsa05214	Glioma - Homo sapiens (human)	2	75	8221	171	0.46481	0.760319	CAMK1G,SHC4_x000D_
hsa04530	Tight junction - Homo sapiens (human)	4	169	8221	171	0.468939	0.760319	AMOT,CLDN10,PRKACB,RAP2C_x000D_
hsa04721	Synaptic vesicle cycle - Homo sapiens (human)	2	78	8221	171	0.485309	0.774227	ATP6V1C2,ATP6V1E2_x000D_
hsa05166	Human T-cell leukemia virus 1 infection - Homo sapiens (human)	5	222	8221	171	0.492838	0.774227	KAT2B,MSX2,NFATC4,PRKACB,TBPL1_x000D_
hsa04080	Neuroactive ligand-receptor interaction - Homo sapiens (human)	8	367	8221	171	0.497875	0.774227	CALCB,CCKBR,CHRM3,LYPD6,NPY1R,P2RY6,PRLR,PRSS1_x000D_
hsa05020	Prion disease - Homo sapiens (human)	6	273	8221	171	0.504493	0.774227	C7,IL1A,ITPR2,NCAM2,PRKACB,RYR3_x000D_
hsa04024	cAMP signaling pathway - Homo sapiens (human)	5	225	8221	171	0.504745	0.774227	ATP1B1,BDNF,NPY1R,PRKACB,PTCH1_x000D_
hsa04926	Relaxin signaling pathway - Homo sapiens (human)	3	129	8221	171	0.505334	0.774227	COL4A6,PRKACB,SHC4_x000D_
hsa01232	Nucleotide metabolism - Homo sapiens (human)	2	85	8221	171	0.531206	0.787113	ADA2,NT5E_x000D_
hsa04742	Taste transduction - Homo sapiens (human)	2	86	8221	171	0.537533	0.787113	CHRM3,PRKACB_x000D_
hsa04260	Cardiac muscle contraction - Homo sapiens (human)	2	87	8221	171	0.543802	0.787113	ATP1B1,CACNB3_x000D_
hsa04910	Insulin signaling pathway - Homo sapiens (human)	3	137	8221	171	0.546052	0.787113	PRKACB,SHC4,SOCS1_x000D_
hsa05034	Alcoholism - Homo sapiens (human)	4	187	8221	171	0.54859	0.787113	BDNF,PKIA,PRKACB,SHC4_x000D_
hsa04915	Estrogen signaling pathway - Homo sapiens (human)	3	138	8221	171	0.551005	0.787113	ITPR2,PRKACB,SHC4_x000D_
hsa04371	Apelin signaling pathway - Homo sapiens (human)	3	139	8221	171	0.555926	0.787113	ITPR2,PRKACB,RYR3_x000D_
hsa04211	Longevity regulating pathway - Homo sapiens (human)	2	89	8221	171	0.556163	0.787113	PRKACB,SESN3_x000D_
hsa04976	Bile secretion - Homo sapiens (human)	2	89	8221	171	0.556163	0.787113	ATP1B1,PRKACB_x000D_
hsa04140	Autophagy - animal - Homo sapiens (human)	3	141	8221	171	0.565673	0.793844	DEPTOR,PRKACB,RAB39B_x000D_
hsa05222	Small cell lung cancer - Homo sapiens (human)	2	92	8221	171	0.574259	0.799177	COL4A6,TRAF1_x000D_
hsa04072	Phospholipase D signaling pathway - Homo sapiens (human)	3	148	8221	171	0.598748	0.818356	DGKK,PLA2G4A,SHC4_x000D_
hsa04070	Phosphatidylinositol signaling system - Homo sapiens (human)	2	97	8221	171	0.60322	0.818356	DGKK,ITPR2_x000D_
hsa01522	Endocrine resistance - Homo sapiens (human)	2	98	8221	171	0.608832	0.818356	PRKACB,SHC4_x000D_
hsa04151	PI3K-Akt signaling pathway - Homo sapiens (human)	7	354	8221	171	0.609126	0.818356	BDNF,COL4A6,FGF10,FGF18,ITGA1,ITGB8,PRLR_x000D_
hsa04510	Focal adhesion - Homo sapiens (human)	4	203	8221	171	0.613905	0.818356	COL4A6,ITGA1,ITGB8,SHC4_x000D_
hsa05203	Viral carcinogenesis - Homo sapiens (human)	4	204	8221	171	0.617791	0.818356	KAT2B,PRKACB,TBPL1,TRAF1_x000D_
hsa05146	Amoebiasis - Homo sapiens (human)	2	102	8221	171	0.630679	0.818356	COL4A6,PRKACB_x000D_
hsa04218	Cellular senescence - Homo sapiens (human)	3	156	8221	171	0.634495	0.818356	IL1A,ITPR2,NFATC4_x000D_
hsa04064	NF-kappa B signaling pathway - Homo sapiens (human)	2	104	8221	171	0.641244	0.818356	TRAF1,VCAM1_x000D_
hsa04625	C-type lectin receptor signaling pathway - Homo sapiens (human)	2	104	8221	171	0.641244	0.818356	ITPR2,NFATC4_x000D_
hsa04217	Necroptosis - Homo sapiens (human)	3	159	8221	171	0.647321	0.818356	ALOX15,IL1A,PLA2G4A_x000D_
hsa04928	Parathyroid hormone synthesis, secretion and action - Homo sapiens (human)	2	106	8221	171	0.65157	0.818356	ITPR2,PRKACB_x000D_
hsa05012	Parkinson disease - Homo sapiens (human)	5	266	8221	171	0.653956	0.818356	ITPR2,PRKACB,RYR3,SLC39A10,SLC39A8_x000D_
hsa04922	Glucagon signaling pathway - Homo sapiens (human)	2	107	8221	171	0.656645	0.818356	ITPR2,PRKACB_x000D_
hsa04630	JAK-STAT signaling pathway - Homo sapiens (human)	3	166	8221	171	0.676007	0.835649	IFNE,PRLR,SOCS1_x000D_
hsa05208	Chemical carcinogenesis - reactive oxygen species - Homo sapiens (human)	4	223	8221	171	0.686907	0.835649	GSTA1,GSTA4,GSTA5,PRKD1_x000D_
hsa04668	TNF signaling pathway - Homo sapiens (human)	2	114	8221	171	0.690536	0.835649	TRAF1,VCAM1_x000D_
hsa04670	Leukocyte transendothelial migration - Homo sapiens (human)	2	114	8221	171	0.690536	0.835649	CLDN10,VCAM1_x000D_
hsa04722	Neurotrophin signaling pathway - Homo sapiens (human)	2	119	8221	171	0.713033	0.856665	BDNF,SHC4_x000D_
hsa04060	Cytokine-cytokine receptor interaction - Homo sapiens (human)	5	295	8221	171	0.740585	0.871128	ACVR2B,BMP4,IFNE,IL1A,PRLR_x000D_
hsa04380	Osteoclast differentiation - Homo sapiens (human)	2	128	8221	171	0.750088	0.871128	IL1A,SOCS1_x000D_
hsa04114	Oocyte meiosis - Homo sapiens (human)	2	131	8221	171	0.761499	0.871128	ITPR2,PRKACB_x000D_
hsa04650	Natural killer cell mediated cytotoxicity - Homo sapiens (human)	2	131	8221	171	0.761499	0.871128	CD247,SHC4_x000D_
hsa04142	Lysosome - Homo sapiens (human)	2	132	8221	171	0.765201	0.871128	AP1S2,GM2A_x000D_
hsa04728	Dopaminergic synapse - Homo sapiens (human)	2	132	8221	171	0.765201	0.871128	ITPR2,PRKACB_x000D_
hsa04144	Endocytosis - Homo sapiens (human)	4	251	8221	171	0.771995	0.871128	PSD4,SH3KBP1,VPS37D,WIPF1_x000D_
hsa00190	Oxidative phosphorylation - Homo sapiens (human)	2	134	8221	171	0.772458	0.871128	ATP6V1C2,ATP6V1E2_x000D_
hsa04210	Apoptosis - Homo sapiens (human)	2	136	8221	171	0.77952	0.871128	ITPR2,TRAF1_x000D_
hsa05022	Pathways of neurodegeneration - multiple diseases - Homo sapiens (human)	8	476	8221	171	0.781544	0.871128	BDNF,CHRM3,FZD7,IL1A,ITPR2,RAB39B,RYR3,WNT5B_x000D_
hsa05130	Pathogenic Escherichia coli infection - Homo sapiens (human)	3	197	8221	171	0.78245	0.871128	CLDN10,TLR5,WIPF1_x000D_
hsa05162	Measles - Homo sapiens (human)	2	139	8221	171	0.789754	0.873437	IL1A,RAB9B_x000D_
hsa05017	Spinocerebellar ataxia - Homo sapiens (human)	2	143	8221	171	0.802752	0.881971	ITPR2,TBPL1_x000D_
hsa04015	Rap1 signaling pathway - Homo sapiens (human)	3	210	8221	171	0.817699	0.88705	FGF10,FGF18,PRKD1_x000D_
hsa04723	Retrograde endocannabinoid signaling - Homo sapiens (human)	2	148	8221	171	0.817998	0.88705	ITPR2,PRKACB_x000D_
hsa01240	Biosynthesis of cofactors - Homo sapiens (human)	2	153	8221	171	0.832187	0.896615	DHFR,HAAO_x000D_
hsa05163	Human cytomegalovirus infection - Homo sapiens (human)	3	225	8221	171	0.852266	0.912361	ITPR2,NFATC4,PRKACB_x000D_
hsa05164	Influenza A - Homo sapiens (human)	2	171	8221	171	0.875396	0.929171	IL1A,PRSS1_x000D_
hsa05206	MicroRNAs in cancer - Homo sapiens (human)	4	310	8221	171	0.891674	0.929171	SHC4,SLC45A3,SOCS1,SOX4_x000D_
hsa05131	Shigellosis - Homo sapiens (human)	3	247	8221	171	0.892653	0.929171	FOXO6,ITPR2,TLR5_x000D_
hsa05152	Tuberculosis - Homo sapiens (human)	2	180	8221	171	0.892946	0.929171	IL1A,PLA2R1_x000D_
hsa05132	Salmonella infection - Homo sapiens (human)	3	249	8221	171	0.895787	0.929171	DYNC2H1,RAB9B,TLR5_x000D_
hsa04621	NOD-like receptor signaling pathway - Homo sapiens (human)	2	186	8221	171	0.903346	0.931227	DEFA6,ITPR2_x000D_
hsa04062	Chemokine signaling pathway - Homo sapiens (human)	2	192	8221	171	0.912803	0.93251	PRKACB,SHC4_x000D_
hsa05167	Kaposi sarcoma-associated herpesvirus infection - Homo sapiens (human)	2	194	8221	171	0.915758	0.93251	ITPR2,NFATC4_x000D_
hsa05168	Herpes simplex virus 1 infection - Homo sapiens (human)	6	512	8221	171	0.960074	0.971711	ZNF107,ZNF124,ZNF334,ZNF641,ZNF709,ZNF737_x000D_
hsa05016	Huntington disease - Homo sapiens (human)	2	306	8221	171	0.988971	0.994929	BDNF,TBPL1_x000D_
hsa04740	Olfactory transduction - Homo sapiens (human)	2	439	8221	171	0.999175	0.999175	NCALD,PRKACB_x000D_

## Sheet: KEGG_up_Cntrl1_Cntrl2_Stea2
keggid	kegg_name	sig_pw	n_pw	n_all	n_sig	p_hyper	q_hyper	genes_x000D_
hsa03320	PPAR signaling pathway - Homo sapiens (human)	13	75	8221	155	1.06111e-09	1.77206e-07	ACSL5,APOA2,CPT1A,FABP1,FABP2,FABP6,FADS2,GK,HMGCS1,HMGCS2,PCK1,PLIN2,SCD_x000D_
hsa04978	Mineral absorption - Homo sapiens (human)	9	60	8221	155	1.55186e-06	0.00012958	ATP2B2,MT1E,MT1F,MT1G,MT1H,MT1X,MT2A,SLC26A6,TRPV6_x000D_
hsa00900	Terpenoid backbone biosynthesis - Homo sapiens (human)	6	23	8221	155	3.15737e-06	0.00017576	ACAT1,ACAT2,HMGCR,HMGCS1,HMGCS2,MVD_x000D_
hsa01212	Fatty acid metabolism - Homo sapiens (human)	8	57	8221	155	1.00615e-05	0.000420069	ACAT1,ACAT2,ACSL5,CPT1A,FADS1,FADS2,HSD17B4,SCD_x000D_
hsa00100	Steroid biosynthesis - Homo sapiens (human)	5	20	8221	155	2.75475e-05	0.000920087	CYP27B1,DHCR24,DHCR7,FDFT1,SQLE_x000D_
hsa04668	TNF signaling pathway - Homo sapiens (human)	10	114	8221	155	5.38334e-05	0.0014182	BIRC3,CCL20,CREB3,CREB3L3,CX3CL1,CXCL1,CXCL5,CXCL6,ICAM1,MMP3_x000D_
hsa05323	Rheumatoid arthritis - Homo sapiens (human)	9	93	8221	155	5.94453e-05	0.0014182	CCL20,CXCL1,CXCL5,CXCL6,CXCL8,HLA-DMB,ICAM1,MMP3,TLR4_x000D_
hsa04975	Fat digestion and absorption - Homo sapiens (human)	6	43	8221	155	0.000139663	0.00291545	ACAT1,ACAT2,APOA4,FABP1,FABP2,PNLIPRP1_x000D_
hsa00052	Galactose metabolism - Homo sapiens (human)	5	31	8221	155	0.000255353	0.00431515	GALE,GALT,HK2,HKDC1,LCT_x000D_
hsa04976	Bile secretion - Homo sapiens (human)	8	89	8221	155	0.000258393	0.00431515	ABCC3,HMGCR,LDLR,NCEH1,NR1H4,SLC10A2,SLC51A,SLCO1A2_x000D_
hsa04979	Cholesterol metabolism - Homo sapiens (human)	6	51	8221	155	0.000364428	0.00553268	APOA2,APOA4,LDLR,LIPC,LIPG,NCEH1_x000D_
hsa04061	Viral protein interaction with cytokine and cytokine receptor - Homo sapiens (human)	8	100	8221	155	0.000571782	0.00795729	CCL20,CCL4,CX3CL1,CXCL1,CXCL5,CXCL6,CXCL8,CXCR4_x000D_
hsa01100	Metabolic pathways - Homo sapiens (human)	45	1541	8221	155	0.00112474	0.0144486	ACAT1,ACAT2,ACSL5,ACSS2,AKR1C1,ALPI,CA12,CYP27B1,CYP2J2,DHCR24,DHCR7,ETNK1,FADS1,FADS2,FBP1,FDFT1,GALE,GALT,GDA,GK,GPX3,HEXB,HK2,HKDC1,HMGCR,HMGCS1,HMGCS2,HSD17B4,HYAL3,LCT,LIPC,LIPG,MARS2,MGLL,MVD,NAMPT,NEU4,NNMT,PCK1,PDE4A,PDE9A,PNLIPRP1,SCD,SQLE,TDO2_x000D_
hsa04060	Cytokine-cytokine receptor interaction - Homo sapiens (human)	14	295	8221	155	0.0013168	0.0157075	BMP6,CCL20,CCL4,CX3CL1,CXCL1,CXCL17,CXCL5,CXCL6,CXCL8,CXCR4,IFNGR1,IL32,IL4R,TNFRSF21_x000D_
hsa00650	Butanoate metabolism - Homo sapiens (human)	4	27	8221	155	0.00152134	0.015879	ACAT1,ACAT2,HMGCS1,HMGCS2_x000D_
hsa01040	Biosynthesis of unsaturated fatty acids - Homo sapiens (human)	4	27	8221	155	0.00152134	0.015879	FADS1,FADS2,HSD17B4,SCD_x000D_
hsa04152	AMPK signaling pathway - Homo sapiens (human)	8	121	8221	155	0.00198285	0.0194786	CPT1A,CREB3,CREB3L3,FBP1,HMGCR,PCK1,RPTOR,SCD_x000D_
hsa00520	Amino sugar and nucleotide sugar metabolism - Homo sapiens (human)	5	49	8221	155	0.00218232	0.0202471	GALE,GALT,HEXB,HK2,HKDC1_x000D_
hsa05133	Pertussis - Homo sapiens (human)	6	76	8221	155	0.00300738	0.0264333	CASP1,CXCL5,CXCL6,CXCL8,IRF8,TLR4_x000D_
hsa00524	Neomycin, kanamycin and gentamicin biosynthesis - Homo sapiens (human)	2	5	8221	155	0.00340259	0.0284116	HK2,HKDC1_x000D_
hsa05134	Legionellosis - Homo sapiens (human)	5	57	8221	155	0.00424815	0.0337829	CASP1,CXCL1,CXCL8,NLRC4,TLR4_x000D_
hsa01250	Biosynthesis of nucleotide sugars - Homo sapiens (human)	4	37	8221	155	0.00494824	0.0375617	GALE,GALT,HK2,HKDC1_x000D_
hsa00561	Glycerolipid metabolism - Homo sapiens (human)	5	62	8221	155	0.00609057	0.0442228	GK,LIPC,LIPG,MGLL,PNLIPRP1_x000D_
hsa05132	Salmonella infection - Homo sapiens (human)	11	249	8221	155	0.00732874	0.0492004	ACTR3C,BIRC3,CASP1,CASP5,CXCL8,KIF5C,NLRC4,RILP,TLR4,TUBA3D,TUBA3E_x000D_
hsa05417	Lipid and atherosclerosis - Homo sapiens (human)	10	215	8221	155	0.00736533	0.0492004	APOA4,CASP1,CXCL1,CXCL8,CYP2J2,ICAM1,LDLR,MMP3,SOD2,TLR4_x000D_
hsa00010	Glycolysis / Gluconeogenesis - Homo sapiens (human)	5	66	8221	155	0.00792221	0.0506913	ACSS2,FBP1,HK2,HKDC1,PCK1_x000D_
hsa00071	Fatty acid degradation - Homo sapiens (human)	4	43	8221	155	0.00847508	0.0506913	ACAT1,ACAT2,ACSL5,CPT1A_x000D_
hsa04657	IL-17 signaling pathway - Homo sapiens (human)	6	94	8221	155	0.00849915	0.0506913	CCL20,CXCL1,CXCL5,CXCL6,CXCL8,MMP3_x000D_
hsa04977	Vitamin digestion and absorption - Homo sapiens (human)	3	24	8221	155	0.00995048	0.0573011	APOA4,RBP2,SLC19A3_x000D_
hsa00620	Pyruvate metabolism - Homo sapiens (human)	4	47	8221	155	0.0115603	0.0643525	ACAT1,ACAT2,ACSS2,PCK1_x000D_
hsa00280	Valine, leucine and isoleucine degradation - Homo sapiens (human)	4	48	8221	155	0.0124304	0.0669638	ACAT1,ACAT2,HMGCS1,HMGCS2_x000D_
hsa05030	Cocaine addiction - Homo sapiens (human)	4	49	8221	155	0.0133413	0.0688111	CREB3,CREB3L3,GPSM1,GRM3_x000D_
hsa04064	NF-kappa B signaling pathway - Homo sapiens (human)	6	104	8221	155	0.0135974	0.0688111	BIRC3,CCL4,CXCL1,CXCL8,ICAM1,TLR4_x000D_
hsa05131	Shigellosis - Homo sapiens (human)	10	247	8221	155	0.0182304	0.0877334	ACTR3C,CASP1,CD44,CXCL8,HK2,HKDC1,NLRC4,RPTOR,SQSTM1,TLR4_x000D_
hsa00630	Glyoxylate and dicarboxylate metabolism - Homo sapiens (human)	3	30	8221	155	0.0183872	0.0877334	ACAT1,ACAT2,ACSS2_x000D_
hsa01200	Carbon metabolism - Homo sapiens (human)	6	115	8221	155	0.0213314	0.0989541	ACAT1,ACAT2,ACSS2,FBP1,HK2,HKDC1_x000D_
hsa00051	Fructose and mannose metabolism - Homo sapiens (human)	3	33	8221	155	0.0237203	0.106503	FBP1,HK2,HKDC1_x000D_
hsa04621	NOD-like receptor signaling pathway - Homo sapiens (human)	8	186	8221	155	0.0242341	0.106503	BIRC3,CASP1,CASP5,CXCL1,CXCL8,NAMPT,NLRC4,TLR4_x000D_
hsa04062	Chemokine signaling pathway - Homo sapiens (human)	8	192	8221	155	0.0285933	0.122438	CCL20,CCL4,CX3CL1,CXCL1,CXCL5,CXCL6,CXCL8,CXCR4_x000D_
hsa05143	African trypanosomiasis - Homo sapiens (human)	3	37	8221	155	0.0319953	0.13358	APOL1,F2RL1,ICAM1_x000D_
hsa04927	Cortisol synthesis and secretion - Homo sapiens (human)	4	65	8221	155	0.0338835	0.134727	CREB3,CREB3L3,LDLR,NCEH1_x000D_
hsa05321	Inflammatory bowel disease - Homo sapiens (human)	4	65	8221	155	0.0338835	0.134727	HLA-DMB,IFNGR1,IL4R,TLR4_x000D_
hsa04216	Ferroptosis - Homo sapiens (human)	3	41	8221	155	0.0415849	0.161504	ACSL5,CP,SLC7A11_x000D_
hsa00380	Tryptophan metabolism - Homo sapiens (human)	3	42	8221	155	0.0441838	0.164611	ACAT1,ACAT2,TDO2_x000D_
hsa00511	Other glycan degradation - Homo sapiens (human)	2	18	8221	155	0.0443563	0.164611	HEXB,NEU4_x000D_
hsa00531	Glycosaminoglycan degradation - Homo sapiens (human)	2	19	8221	155	0.0489744	0.173652	HEXB,HYAL3_x000D_
hsa04962	Vasopressin-regulated water reabsorption - Homo sapiens (human)	3	44	8221	155	0.0496185	0.173652	AQP3,CREB3,CREB3L3_x000D_
hsa04922	Glucagon signaling pathway - Homo sapiens (human)	5	107	8221	155	0.0513233	0.173652	CPT1A,CREB3,CREB3L3,FBP1,PCK1_x000D_
hsa04936	Alcoholic liver disease - Homo sapiens (human)	6	142	8221	155	0.0516078	0.173652	CPT1A,CXCL1,CXCL8,FABP1,SCD,TLR4_x000D_
hsa04918	Thyroid hormone synthesis - Homo sapiens (human)	4	75	8221	155	0.0527627	0.173652	CREB3,CREB3L3,GPX3,SLC26A4_x000D_
hsa04931	Insulin resistance - Homo sapiens (human)	5	108	8221	155	0.0530314	0.173652	CPT1A,CREB3,CREB3L3,PCK1,PPARGC1B_x000D_
hsa04973	Carbohydrate digestion and absorption - Homo sapiens (human)	3	47	8221	155	0.0583501	0.187394	HK2,HKDC1,LCT_x000D_
hsa05145	Toxoplasmosis - Homo sapiens (human)	5	112	8221	155	0.0601932	0.189665	BIRC3,HLA-DMB,IFNGR1,LDLR,TLR4_x000D_
hsa05144	Malaria - Homo sapiens (human)	3	50	8221	155	0.0677541	0.209536	CXCL8,ICAM1,TLR4_x000D_
hsa04913	Ovarian steroidogenesis - Homo sapiens (human)	3	51	8221	155	0.0710332	0.215683	BMP6,CYP2J2,LDLR_x000D_
hsa04211	Longevity regulating pathway - Homo sapiens (human)	4	89	8221	155	0.0870019	0.259452	CREB3,CREB3L3,RPTOR,SOD2_x000D_
hsa05164	Influenza A - Homo sapiens (human)	6	171	8221	155	0.104034	0.304237	CASP1,CXCL8,HLA-DMB,ICAM1,IFNGR1,TLR4_x000D_
hsa05150	Staphylococcus aureus infection - Homo sapiens (human)	4	96	8221	155	0.107329	0.304237	CFH,HLA-DMB,ICAM1,KRT20_x000D_
hsa05215	Prostate cancer - Homo sapiens (human)	4	97	8221	155	0.110395	0.304237	CREB3,CREB3L3,MMP3,ZEB1_x000D_
hsa04750	Inflammatory mediator regulation of TRP channels - Homo sapiens (human)	4	98	8221	155	0.113501	0.304237	CYP2J2,F2RL1,PTGER2,TRPM8_x000D_
hsa04925	Aldosterone synthesis and secretion - Homo sapiens (human)	4	98	8221	155	0.113501	0.304237	ATP2B2,CREB3,CREB3L3,LDLR_x000D_
hsa05310	Asthma - Homo sapiens (human)	2	31	8221	155	0.115238	0.304237	FCER1G,HLA-DMB_x000D_
hsa04910	Insulin signaling pathway - Homo sapiens (human)	5	137	8221	155	0.116594	0.304237	FBP1,HK2,HKDC1,PCK1,RPTOR_x000D_
hsa05135	Yersinia infection - Homo sapiens (human)	5	137	8221	155	0.116594	0.304237	ACTR3C,CASP1,CXCL8,NLRC4,TLR4_x000D_
hsa05163	Human cytomegalovirus infection - Homo sapiens (human)	7	225	8221	155	0.132565	0.340589	CCL4,CREB3,CREB3L3,CX3CL1,CXCL8,CXCR4,PTGER2_x000D_
hsa04928	Parathyroid hormone synthesis, secretion and action - Homo sapiens (human)	4	106	8221	155	0.139681	0.351082	CREB3,CREB3L3,CYP27B1,PDE4A_x000D_
hsa04920	Adipocytokine signaling pathway - Homo sapiens (human)	3	69	8221	155	0.140853	0.351082	ACSL5,CPT1A,PCK1_x000D_
hsa00500	Starch and sucrose metabolism - Homo sapiens (human)	2	36	8221	155	0.147121	0.352993	HK2,HKDC1_x000D_
hsa00760	Nicotinate and nicotinamide metabolism - Homo sapiens (human)	2	36	8221	155	0.147121	0.352993	NAMPT,NNMT_x000D_
hsa04714	Thermogenesis - Homo sapiens (human)	7	232	8221	155	0.14836	0.352993	ACSL5,CPT1A,CREB3,CREB3L3,MGLL,RPTOR,SLC25A20_x000D_
hsa04066	HIF-1 signaling pathway - Homo sapiens (human)	4	109	8221	155	0.150075	0.352993	HK2,HKDC1,IFNGR1,TLR4_x000D_
hsa04145	Phagosome - Homo sapiens (human)	5	152	8221	155	0.159244	0.369357	HLA-DMB,RILP,TLR4,TUBA3D,TUBA3E_x000D_
hsa04725	Cholinergic synapse - Homo sapiens (human)	4	113	8221	155	0.164378	0.376043	CHRNA6,CREB3,CREB3L3,KCNQ3_x000D_
hsa05130	Pathogenic Escherichia coli infection - Homo sapiens (human)	6	197	8221	155	0.167893	0.378894	ACTR3C,CASP1,CXCL8,TLR4,TUBA3D,TUBA3E_x000D_
hsa05033	Nicotine addiction - Homo sapiens (human)	2	40	8221	155	0.173756	0.386896	CHRNA6,GABRR3_x000D_
hsa05140	Leishmaniasis - Homo sapiens (human)	3	77	8221	155	0.177179	0.389328	HLA-DMB,IFNGR1,TLR4_x000D_
hsa04217	Necroptosis - Homo sapiens (human)	5	159	8221	155	0.181063	0.392694	BIRC3,CASP1,IFNGR1,SQSTM1,TLR4_x000D_
hsa04146	Peroxisome - Homo sapiens (human)	3	82	8221	155	0.20107	0.430495	ACSL5,HSD17B4,SOD2_x000D_
hsa04930	Type II diabetes mellitus - Homo sapiens (human)	2	46	8221	155	0.214941	0.454369	HK2,HKDC1_x000D_
hsa04610	Complement and coagulation cascades - Homo sapiens (human)	3	86	8221	155	0.220701	0.460713	CFH,CFHR1,CFHR4_x000D_
hsa04672	Intestinal immune network for IgA production - Homo sapiens (human)	2	49	8221	155	0.235871	0.486302	CXCR4,HLA-DMB_x000D_
hsa04024	cAMP signaling pathway - Homo sapiens (human)	6	225	8221	155	0.250767	0.501529	ATP2B2,CREB3,CREB3L3,PDE4A,PTGER2,SUCNR1_x000D_
hsa04658	Th1 and Th2 cell differentiation - Homo sapiens (human)	3	92	8221	155	0.250817	0.501529	HLA-DMB,IFNGR1,IL4R_x000D_
hsa05152	Tuberculosis - Homo sapiens (human)	5	180	8221	155	0.252266	0.501529	CYP27B1,FCER1G,HLA-DMB,IFNGR1,TLR4_x000D_
hsa04080	Neuroactive ligand-receptor interaction - Homo sapiens (human)	9	367	8221	155	0.255825	0.502621	CHRNA6,CHRNE,F2RL1,GABRR3,GRM3,IAPP,LPAR3,P2RY1,PTGER2_x000D_
hsa00600	Sphingolipid metabolism - Homo sapiens (human)	2	53	8221	155	0.263934	0.512523	HEXB,NEU4_x000D_
hsa04640	Hematopoietic cell lineage - Homo sapiens (human)	3	99	8221	155	0.286654	0.550243	CD44,HLA-DMB,IL4R_x000D_
hsa04923	Regulation of lipolysis in adipocytes - Homo sapiens (human)	2	58	8221	155	0.299019	0.553649	CIDEC,MGLL_x000D_
hsa05202	Transcriptional misregulation in cancer - Homo sapiens (human)	5	193	8221	155	0.299448	0.553649	BIRC3,CXCL8,FLI1,MMP3,ZEB1_x000D_
hsa05142	Chagas disease - Homo sapiens (human)	3	102	8221	155	0.302152	0.553649	CXCL8,IFNGR1,TLR4_x000D_
hsa05146	Amoebiasis - Homo sapiens (human)	3	102	8221	155	0.302152	0.553649	CXCL1,CXCL8,TLR4_x000D_
hsa04072	Phospholipase D signaling pathway - Homo sapiens (human)	4	148	8221	155	0.305004	0.553649	CXCL8,FCER1G,GRM3,LPAR3_x000D_
hsa04620	Toll-like receptor signaling pathway - Homo sapiens (human)	3	104	8221	155	0.312509	0.556064	CCL4,CXCL8,TLR4_x000D_
hsa05416	Viral myocarditis - Homo sapiens (human)	2	60	8221	155	0.312994	0.556064	HLA-DMB,ICAM1_x000D_
hsa00140	Steroid hormone biosynthesis - Homo sapiens (human)	2	62	8221	155	0.32691	0.559448	AKR1C1,AKR1C2_x000D_
hsa04213	Longevity regulating pathway - multiple species - Homo sapiens (human)	2	62	8221	155	0.32691	0.559448	RPTOR,SOD2_x000D_
hsa04261	Adrenergic signaling in cardiomyocytes - Homo sapiens (human)	4	154	8221	155	0.330701	0.559448	ATP2B2,CREB3,CREB3L3,SCN1B_x000D_
hsa04659	Th17 cell differentiation - Homo sapiens (human)	3	108	8221	155	0.333247	0.559448	HLA-DMB,IFNGR1,IL4R_x000D_
hsa00310	Lysine degradation - Homo sapiens (human)	2	63	8221	155	0.333841	0.559448	ACAT1,ACAT2_x000D_
hsa04934	Cushing syndrome - Homo sapiens (human)	4	155	8221	155	0.334999	0.559448	CREB3,CREB3L3,LDLR,NCEH1_x000D_
hsa04151	PI3K-Akt signaling pathway - Homo sapiens (human)	8	354	8221	155	0.351259	0.580794	CREB3,CREB3L3,IL4R,LPAR3,PCK1,RPTOR,SGK2,TLR4_x000D_
hsa05016	Huntington disease - Homo sapiens (human)	7	306	8221	155	0.355561	0.582144	CREB3,CREB3L3,GPX3,KIF5C,SOD2,TUBA3D,TUBA3E_x000D_
hsa05161	Hepatitis B - Homo sapiens (human)	4	162	8221	155	0.365131	0.592008	CREB3,CREB3L3,CXCL8,TLR4_x000D_
hsa05031	Amphetamine addiction - Homo sapiens (human)	2	69	8221	155	0.374944	0.595737	CREB3,CREB3L3_x000D_
hsa05014	Amyotrophic lateral sclerosis - Homo sapiens (human)	8	364	8221	155	0.380108	0.595737	CASP1,GPX3,KIF5C,NEFL,NEFM,SQSTM1,TUBA3D,TUBA3E_x000D_
hsa05120	Epithelial cell signaling in Helicobacter pylori infection - Homo sapiens (human)	2	70	8221	155	0.3817	0.595737	CXCL1,CXCL8_x000D_
hsa05230	Central carbon metabolism in cancer - Homo sapiens (human)	2	70	8221	155	0.3817	0.595737	HK2,HKDC1_x000D_
hsa04530	Tight junction - Homo sapiens (human)	4	169	8221	155	0.395217	0.611123	ACTR3C,SYNPO,TUBA3D,TUBA3E_x000D_
hsa04623	Cytosolic DNA-sensing pathway - Homo sapiens (human)	2	75	8221	155	0.414994	0.635816	CASP1,CCL4_x000D_
hsa00230	Purine metabolism - Homo sapiens (human)	3	128	8221	155	0.435608	0.661331	GDA,PDE4A,PDE9A_x000D_
hsa04068	FoxO signaling pathway - Homo sapiens (human)	3	131	8221	155	0.450537	0.671783	PCK1,SGK2,SOD2_x000D_
hsa04650	Natural killer cell mediated cytotoxicity - Homo sapiens (human)	3	131	8221	155	0.450537	0.671783	FCER1G,ICAM1,IFNGR1_x000D_
hsa04728	Dopaminergic synapse - Homo sapiens (human)	3	132	8221	155	0.455479	0.673141	CREB3,CREB3L3,KIF5C_x000D_
hsa04210	Apoptosis - Homo sapiens (human)	3	136	8221	155	0.475058	0.695919	BIRC3,TUBA3D,TUBA3E_x000D_
hsa04915	Estrogen signaling pathway - Homo sapiens (human)	3	138	8221	155	0.484728	0.69808	CREB3,CREB3L3,KRT20_x000D_
hsa04911	Insulin secretion - Homo sapiens (human)	2	86	8221	155	0.484894	0.69808	CREB3,CREB3L3_x000D_
hsa05418	Fluid shear stress and atherosclerosis - Homo sapiens (human)	3	139	8221	155	0.489532	0.698734	DUSP1,ICAM1,SQSTM1_x000D_
hsa04540	Gap junction - Homo sapiens (human)	2	88	8221	155	0.497047	0.700086	TUBA3D,TUBA3E_x000D_
hsa05167	Kaposi sarcoma-associated herpesvirus infection - Homo sapiens (human)	4	194	8221	155	0.499922	0.700086	CXCL1,CXCL8,ICAM1,IFNGR1_x000D_
hsa05235	PD-L1 expression and PD-1 checkpoint pathway in cancer - Homo sapiens (human)	2	89	8221	155	0.503056	0.700086	IFNGR1,TLR4_x000D_
hsa04144	Endocytosis - Homo sapiens (human)	5	251	8221	155	0.514707	0.70487	ACTR3C,ARF4,CXCR4,KIF5C,LDLR_x000D_
hsa05032	Morphine addiction - Homo sapiens (human)	2	91	8221	155	0.514935	0.70487	GABRR3,PDE4A_x000D_
hsa04970	Salivary secretion - Homo sapiens (human)	2	92	8221	155	0.520804	0.707108	ATP2B2,TRPV6_x000D_
hsa00564	Glycerophospholipid metabolism - Homo sapiens (human)	2	99	8221	155	0.560552	0.754937	ETNK1,PLA1A_x000D_
hsa04933	AGE-RAGE signaling pathway in diabetic complications - Homo sapiens (human)	2	100	8221	155	0.566036	0.756225	CXCL8,ICAM1_x000D_
hsa04916	Melanogenesis - Homo sapiens (human)	2	101	8221	155	0.571472	0.757427	CREB3,CREB3L3_x000D_
hsa04972	Pancreatic secretion - Homo sapiens (human)	2	102	8221	155	0.576858	0.758546	ATP2B2,PNLIPRP1_x000D_
hsa04625	C-type lectin receptor signaling pathway - Homo sapiens (human)	2	104	8221	155	0.587483	0.763899	CASP1,FCER1G_x000D_
hsa05020	Prion disease - Homo sapiens (human)	5	273	8221	155	0.590078	0.763899	CREB3,CREB3L3,KIF5C,TUBA3D,TUBA3E_x000D_
hsa05166	Human T-cell leukemia virus 1 infection - Homo sapiens (human)	4	222	8221	155	0.607028	0.776918	CREB3,CREB3L3,HLA-DMB,ICAM1_x000D_
hsa05208	Chemical carcinogenesis - reactive oxygen species - Homo sapiens (human)	4	223	8221	155	0.610592	0.776918	AKR1C1,AKR1C2,SLC26A6,SOD2_x000D_
hsa04022	cGMP-PKG signaling pathway - Homo sapiens (human)	3	167	8221	155	0.614091	0.776918	ATP2B2,CREB3,CREB3L3_x000D_
hsa04670	Leukocyte transendothelial migration - Homo sapiens (human)	2	114	8221	155	0.637652	0.794671	CXCR4,ICAM1_x000D_
hsa05171	Coronavirus disease - COVID-19 - Homo sapiens (human)	4	232	8221	155	0.641771	0.794671	CASP1,CXCL8,MMP3,TLR4_x000D_
hsa04726	Serotonergic synapse - Homo sapiens (human)	2	115	8221	155	0.642399	0.794671	CYP2J2,DUSP1_x000D_
hsa04935	Growth hormone synthesis, secretion and action - Homo sapiens (human)	2	120	8221	155	0.665404	0.817077	CREB3,CREB3L3_x000D_
hsa04360	Axon guidance - Homo sapiens (human)	3	182	8221	155	0.671916	0.819051	CXCR4,EPHA5,PLXNA1_x000D_
hsa04611	Platelet activation - Homo sapiens (human)	2	124	8221	155	0.682945	0.826462	FCER1G,P2RY1_x000D_
hsa05034	Alcoholism - Homo sapiens (human)	3	187	8221	155	0.689734	0.828673	CREB3,CREB3L3,SLC29A2_x000D_
hsa04380	Osteoclast differentiation - Homo sapiens (human)	2	128	8221	155	0.699732	0.833594	IFNGR1,SQSTM1_x000D_
hsa04926	Relaxin signaling pathway - Homo sapiens (human)	2	129	8221	155	0.703813	0.833594	CREB3,CREB3L3_x000D_
hsa04142	Lysosome - Homo sapiens (human)	2	132	8221	155	0.715781	0.841799	HEXB,HYAL3_x000D_
hsa05169	Epstein-Barr virus infection - Homo sapiens (human)	3	202	8221	155	0.738843	0.862845	CD44,HLA-DMB,ICAM1_x000D_
hsa05012	Parkinson disease - Homo sapiens (human)	4	266	8221	155	0.744377	0.862968	DUSP1,KIF5C,TUBA3D,TUBA3E_x000D_
hsa04140	Autophagy - animal - Homo sapiens (human)	2	141	8221	155	0.749284	0.862968	RPTOR,SQSTM1_x000D_
hsa04723	Retrograde endocannabinoid signaling - Homo sapiens (human)	2	148	8221	155	0.77296	0.88414	GABRR3,MGLL_x000D_
hsa01240	Biosynthesis of cofactors - Homo sapiens (human)	2	153	8221	155	0.788665	0.886519	ALPI,TDO2_x000D_
hsa04218	Cellular senescence - Homo sapiens (human)	2	156	8221	155	0.797625	0.886519	CXCL8,SQSTM1_x000D_
hsa04390	Hippo signaling pathway - Homo sapiens (human)	2	157	8221	155	0.800537	0.886519	BIRC3,BMP6_x000D_
hsa04514	Cell adhesion molecules - Homo sapiens (human)	2	157	8221	155	0.800537	0.886519	HLA-DMB,ICAM1_x000D_
hsa05022	Pathways of neurodegeneration - multiple diseases - Homo sapiens (human)	7	476	8221	155	0.801583	0.886519	GPX3,KIF5C,NEFL,NEFM,SQSTM1,TUBA3D,TUBA3E_x000D_
hsa04630	JAK-STAT signaling pathway - Homo sapiens (human)	2	166	8221	155	0.825122	0.906548	IFNGR1,IL4R_x000D_
hsa04613	Neutrophil extracellular trap formation - Homo sapiens (human)	2	190	8221	155	0.877953	0.953048	CASP1,TLR4_x000D_
hsa05200	Pathways in cancer - Homo sapiens (human)	7	531	8221	155	0.8812	0.953048	BIRC3,CXCL8,CXCR4,IFNGR1,IL4R,LPAR3,PTGER2_x000D_
hsa05415	Diabetic cardiomyopathy - Homo sapiens (human)	2	203	8221	155	0.900042	0.953048	MPC1,PDK4_x000D_
hsa05203	Viral carcinogenesis - Homo sapiens (human)	2	204	8221	155	0.901578	0.953048	CREB3,CREB3L3_x000D_
hsa05205	Proteoglycans in cancer - Homo sapiens (human)	2	205	8221	155	0.903092	0.953048	CD44,TLR4_x000D_
hsa04015	Rap1 signaling pathway - Homo sapiens (human)	2	210	8221	155	0.910343	0.953048	LPAR3,P2RY1_x000D_
hsa05170	Human immunodeficiency virus 1 infection - Homo sapiens (human)	2	212	8221	155	0.9131	0.953048	CXCR4,TLR4_x000D_
hsa05207	Chemical carcinogenesis - receptor activation - Homo sapiens (human)	2	212	8221	155	0.9131	0.953048	CREB3,CREB3L3_x000D_
hsa04810	Regulation of actin cytoskeleton - Homo sapiens (human)	2	229	8221	155	0.933535	0.964964	ACTR3C,CXCR4_x000D_
hsa05206	MicroRNAs in cancer - Homo sapiens (human)	3	310	8221	155	0.936073	0.964964	CD44,RPTOR,ZEB1_x000D_
hsa04020	Calcium signaling pathway - Homo sapiens (human)	2	240	8221	155	0.944251	0.967423	ATP2B2,CXCR4_x000D_
hsa04010	MAPK signaling pathway - Homo sapiens (human)	2	294	8221	155	0.97702	0.989171	DUSP1,DUSP5_x000D_
hsa05010	Alzheimer disease - Homo sapiens (human)	3	384	8221	155	0.97843	0.989171	KIF5C,TUBA3D,TUBA3E_x000D_
hsa05165	Human papillomavirus infection - Homo sapiens (human)	2	331	8221	155	0.987713	0.989171	CREB3,CREB3L3_x000D_
hsa05168	Herpes simplex virus 1 infection - Homo sapiens (human)	4	512	8221	155	0.989171	0.989171	BIRC3,HLA-DMB,IFNGR1,ZNF563_x000D_
